# Supplementary material for: The xIV-LDDMM toolkit of image-varifold based technologies for mapping 3D images and spatial-omics across scales
Source: Commun Biol. 2025 Sep 30;8:1401. doi: 10.1038/s42003-025-08800-7 (PMC12484866; doi:10.1038/s42003-025-08800-7)
Supplement: Supplementary file 4 — Supplementary Data 1 [file 42003_2025_8800_MOESM4_ESM.xls]

## Sheet: Figure4M
(-4.5,-4.0)	0	0	0	0
(-4.0,-3.5)	0	1	0	0
(-3.5,-3.0)	2406	1693	287	166
(-3.0,-2.5)	3735	3599	2435	4512
(-2.5,-2.0)	3799	2448	1968	4167
(-2.0,-1.5)	6753	5781	3573	7670
(-1.5,-1.0)	7073	6210	4098	8747
(-1.0,-0.5)	7141	5743	3470	8699
(-0.5,0.0)	7677	8651	4153	10487
(0.0,0.5)	7620	8340	4175	11989
(0.5,1.0)	10154	11021	4567	12963
(1.0,1.5)	9008	9105	3827	10748
(1.5,2.0)	8306	6842	3886	9898
(2.0,2.5)	5849	2999	3595	7764
(2.5,3.0)	1141	647	900	1823
(3.0,3.5)	0	0	0	0
(3.5,4.0)	0	0	0	0
(4.0,4.5)	0	0	0	0
(4.5,4.0)	0	0	0	0

## Sheet: Figure4N
	L2/3	L4	L5	L6
(-4.5,-4.0)	0	0	0	0
(-4.0,-3.5)	0	0	0	0
(-3.5,-3.0)	3226	4244	1312	1250
(-3.0,-2.5)	5154	4522	2952	6853
(-2.5,-2.0)	5310	4079	2483	4852
(-2.0,-1.5)	4738	4406	2481	4738
(-1.5,-1.0)	4813	4184	2825	6325
(-1.0,-0.5)	5393	4302	3328	7478
(-0.5,0.0)	6684	6366	4031	10830
(0.0,0.5)	5849	6652	3224	9592
(0.5,1.0)	7855	8659	4206	9697
(1.0,1.5)	7547	7030	3499	8832
(1.5,2.0)	6678	5948	3082	8385
(2.0,2.5)	6495	4043	4450	9250
(2.5,3.0)	6600	3626	6430	14747
(3.0,3.5)	8148	5018	6058	10414
(3.5,4.0)	2390	1741	1888	1845
(4.0,4.5)	34	1	0	0
(4.5,4.0)	0	0	0	0

## Sheet: SupplementaryFigure2A
	L2/3	L4	L5	L6
(-4.5,-4.0)	0	0	0	0
(-4.0,-3.5)	1121	164	15	26
(-3.5,-3.0)	9149	7892	3709	4503
(-3.0,-2.5)	12370	8287	5923	13501
(-2.5,-2.0)	11753	8882	8084	16515
(-2.0,-1.5)	12713	7778	7781	16870
(-1.5,-1.0)	14492	10202	8444	17238
(-1.0,-0.5)	13391	8148	8163	15787
(-0.5,0.0)	12450	10170	9560	21969
(0.0,0.5)	17361	13911	10005	25060
(0.5,1.0)	16715	16219	11620	27816
(1.0,1.5)	19832	16172	9887	22429
(1.5,2.0)	17016	14411	11503	25849
(2.0,2.5)	15261	8152	8899	21686
(2.5,3.0)	12298	5238	10519	29064
(3.0,3.5)	13260	4162	9893	20250
(3.5,4.0)	14403	4545	7742	8234
(4.0,4.5)	11554	3580	3089	727
(4.5,4.0)	470	43	1	7
