# Supplementary material for: The xIV-LDDMM toolkit of image-varifold based technologies for mapping 3D images and spatial-omics across scales
Source: Commun Biol. 2025 Sep 30;8:1401. doi: 10.1038/s42003-025-08800-7 (PMC12484866; doi:10.1038/s42003-025-08800-7)
Supplement: Supplementary file 5 — Supplementary Data 2 [file 42003_2025_8800_MOESM5_ESM.xlsx]

## Sheet: Figure10C
Distance of Primitive Streak Cells to Nearest ts09 Atlas Primitive Streak Particle Before Alignment (mm)	Distance of Primitive Streak Cells to Nearest ts09 Atlas Primitive Streak Particle After Alignment (mm)	Distance of Parietal Endoderm Cells to Nearest ts09 Atlas Parietal Endoderm Particle Before Alignment (mm)	Distance of Primitive Streak Cells to Nearest ts09 Atlas Parietal Endoderm Particle Before Alignment (mm)
0.051602	0.070096	0.040324	0.001711
0.041975	0.073436	0.034994	0.001142
0.059257	0.055327	0.0418	0.004099
0.053776	0.038151	0.049877	0.005834
0.03499	0.051721	0.057161	0.003458
0.042177	0.041039	0.048946	0.014157
0.030652	0.037895	0.043992	0.005128
0.04819	0.055991	0.029878	0.001976
0.038835	0.022484	0.06687	0.007261
0.045819	0.036437	0.068444	0.010276
0.046207	0.02379	0.069353	0.011591
0.03209	0.02594	0.062974	0.009593
0.053863	0.025968	0.057789	0.016045
0.034405	0.047945	0.044743	0.009422
0.048606	0.052599	0.058941	0.005251
0.021581	0.035377	0.042843	0.018862
0.01956	0.030035	0.057455	0.023252
0.031881	0.004186	0.048618	0.002951
0.041821	0.008477	0.061921	0.003471
0.029877	0.010139	0.037144	0.015359
0.065102	0.00265	0.078537	0.008259
0.043649	0.002102	0.055038	0.001471
0.054367	0.048775	0.070316	0.021027
0.004125	0.029802	0.074061	0.012485
0.065208	0.056028	0.064934	0.02584
0.048561	0.06254	0.037602	0.019047
0.030123	0.019164	0.031539	0.003694
0.051682	0.029405	0.061456	0.028223
0.049016	0.011251	0.05641	0.034316
0.033945	0.002591	0.084209	0.016416
0.066748	0.001859	0.111572	0.02333
0.033183	0.001599	0.079401	0.023309
0.01909	0.02463	0.016656	0.001577
0.045029	0.038521	0.07477	0.024808
0.047507	0.049649	0.062236	0.000771
0.084041	0.001694	0.063408	0.001825
0.054107	0.002859	0.040267	0.085161
0.05143	0.064138	0.066724	0.005235
0.078729	0.021443	0.062188	0.000403
0.050653	0.008931	0.056503	0.001046
0.084343	0.001581	0.067073	0.006246
0.05613	0.001847	0.070504	0.022796
0.036236	0.038045	0.037903	0.075175
0.063817	0.002066	0.079936	0.014968
0.047275	0.001848	0.056091	0.001915
0.007846	0.014537	0.03536	0.025473
0.04741	0.012792	0.074721	0.016587
0.071318	0.001792	0.074611	0.023064
0.060593	0.003792	0.035145	0.053032
0.059101	0.06726	0.062158	0.040849
0.031142	0.001684	0.056057	0.009164
0.031778	0.000813	0.040339	0.017363
0.000304	0.010102	0.042411	0.036232
0.049048	0.008859	0.009021	0.003552
0.031	0.01853	0.039269	0.019707
0.047649	0.00057	0.066768	0.004068
0.008924	0.011308	0.018609	0.001493
0.020809	0.00147	0.055049	0.08229
0.051669	0.003496	0.042632	0.027407
0.066716	0.032052	0.041451	0.011338
0.048468	0.053846	0.051511	0.003415
0.051215	0.001371	0.028692	0.037205
0.0435	0.004787	0.06345	0.015338
0.075297	0.004451	0.063002	0.011562
0.005819	0.02011	0.082264	0.004986
0.024305	0.000999	0.101572	0.018926
0.031459	0.001979	0.069276	0.011136
0.037646	0.001636	0.116555	0.025668
0.065155	0.001447	0.111054	0.020801
0.07964	0.007294	0.106146	0.018238
0.000992	0.005269	0.072734	0.010554
0.006427	0.003805	0.091022	0.008878
0.047911	0.065096	0.116577	0.024212
0.056659	0.002405	0.064172	0.008574
0.028011	0.029369	0.06344	0.001451
0.022421	0.002571	0.127351	0.025964
0.059085	0.002235	0.064561	0.008357
0.036269	0.000769	0.004187	0.00725
0.122068	0.012602	0.151471	0.036858
0.023045	0.002192	0.050817	0.007686
0.0583	0.073516	0.043563	0.097343
0.092252	0.000723	0.069929	0.004755
0.04675	0.00109	0.026123	0.002046
0.037874	0.021206	0.1356	0.026147
0.088978	0.011479	0.069749	0.004249
0.034243	0.001425	0.034023	0.002493
0.074778	0.000707	0.156735	0.036548
0.087407	0.007004	0.060436	0.04124
0.078286	0.001311	0.08029	0.011957
0.006006	0.003152	0.05624	0.015968
0.010395	0.003198	0.088833	0.008173
0.043565	0.001627	0.158214	0.042046
0.017164	0.00382	0.165963	0.047455
0.040494	0.001219	0.144978	0.032549
0.118542	0.01411	0.125972	0.028382
0.035958	0.001281	0.071369	0.009466
0.077217	0.001007	0.133262	0.028512
0.036494	0.055148	0.067638	0.018619
0.03973	0.00164	0.002076	0.012177
0.064723	0.00052	0.117081	0.009658
0.064253	0.000909	0.043797	0.086282
0.057173	0.001638	0.149311	0.033648
0.078989	0.001412	0.175338	0.053751
0.049871	0.0747	0.060477	0.001888
0.111051	0.004888	0.076473	0.004072
0.058657	0.001828	0.040262	0.0654
0.09443	0.000945	0.098006	0.012754
0.009241	0.002553	0.101655	0.001833
0.079276	0.001216	0.076432	0.010151
0.037502	0.02499	0.083404	0.006838
0.065171	0.001172	0.034527	0.068794
0.077462	0.00169	0.026546	0.002867
0.063566	0.001268	0.012588	0.012754
0.029536	0.0015	0.054698	0.048099
0.023965	0.001877	0.069415	0.002056
0.082666	0.002	0.116604	0.008943
0.065327	0.020286	0.080108	0.009696
0.058417	0.001453	0.054588	0.052533
0.051858	0.001974	0.062404	0.003529
0.042794	0.024123	0.07049	0.018327
0.035556	0.014225	0.167519	0.006629
0.091593	0.002067	0.120669	0.01418
0.078133	0.001046	0.063249	0.023669
0.083899	0.001397	0.091689	0.007777
0.000963	0.005113	0.069339	0.011467
0.078305	0.001243	0.146715	0.031079
0.110551	0.00177	0.106404	0.009915
0.107505	0.00383	0.053021	0.020896
0.06951	0.001532	0.114016	0.007207
0.034186	0.043893	0.075055	0.014062
0.000743	0.022728	0.07294	0.010159
0.109639	0.010068	0.132329	0.019235
0.068852	0.001894	0.162882	0.040956
0.069752	0.00185	0.06198	0.046418
0.14228	0.033831	0.033898	0.005753
0.115424	0.013538	0.005954	0.012987
0.04277	0.001554	0.176083	0.052498
0.118257	0.009694	0.050946	0.038694
0.078007	0.000898	0.075667	0.011218
0.042747	0.047821	0.158064	0.037323
0.061439	0.000815	0.117027	0.002824
0.098415	0.001685	0.048876	0.003936
0.03911	0.054322	0.018895	0.014805
0.078572	0.001474	0.12785	0.013169
0.050085	0.002151	0.024708	0.014682
0.131167	0.030487	0.150056	0.001972
0.086884	0.001422	0.149739	0.029966
0.089899	0.000926	0.042043	0.040698
0.071369	0.001965	0.051217	0.029312
0.12794	0.025623	0.123135	0.0095
0.151635	0.052389	0.061145	0.006221
0.012128	0.003455	0.017663	0.012503
0.016359	0.001794	0.013321	0.018544
0.104199	0.013597	0.162279	0.040981
0.037569	0.035295	0.074372	0.003656
0.0776	0.001556	0.09721	0.002373
0.001533	0.011032	0.037112	0.028771
0.070485	0.001626	0.083472	0.00272
0.152451	0.05225	0.114343	0.019731
0.036532	0.000836	0.082908	0.039921
0.069081	0.001335	0.062814	0.00882
0.155994	0.055362	0.135105	0.00731
0.099582	0.003441	0.021925	0.035397
0.090111	0.000684	0.018003	0.003779
0.08611	0.001444	0.00457	0.016735
0.101042	0.001174	0.075442	0.003695
0.017708	0.001542	0.156195	0.029484
0.030248	0.001379	0.176002	0.013759
0.146581	0.045406	0.143259	0.014032
0.042171	0.006215	0.022136	0.004133
0.102928	0.00142	0.040788	0.007955
0.043998	0.001105	0.072024	0.001536
0.116307	0.018186	0.020977	0.014458
0.049893	0.001592	0.028887	0.008962
0.127874	0.027031	0.171556	0.045544
0.140998	0.039744	0.023472	0.028521
0.126112	0.028424	0.090297	0.002062
0.127477	0.028051	0.012443	0.007481
0.072774	0.001788	0.059328	0.010594
0.162072	0.060431	0.108126	0.002761
0.029579	0.002081	0.020066	0.013115
0.12294	0.022373	0.145063	0.010911
0.027762	0.002066	0.021665	0.014467
0.08339	0.001024	0.120172	0.031429
0.002916	0.001513	0.066958	0.011404
0.118875	0.01848	0.070876	0.01078
0.126898	0.02363	0.03105	0.001735
0.088824	0.001151	0.072166	0.001313
0.136364	0.036346	0.076973	0.003342
0.055326	0.000868	0.143694	0.028108
0.116081	0.016422	0.13166	0.033138
0.050023	0.010858	0.026961	0.018598
0.067454	0.001307	0.140813	0.005938
0.064354	0.001667	0.127984	0.003942
0.091106	0.000226	0.018492	0.007362
0.103122	0.006532	0.027252	0.006556
0.106816	0.006194	0.069331	0.008844
0.143334	0.04261	0.018382	0.002062
0.043767	0.027082	0.112553	0.000872
0.057626	0.00127	0.015532	0.00772
0.032998	0.000281	0.167354	0.033118
0.011436	0.001081	0.020305	0.011367
0.164349	0.062321	0.03629	0.008747
0.023566	0.001253	0.011023	0.014738
0.066443	0.002007	0.036855	0.009155
0.136993	0.036464	0.014534	0.011582
0.135021	0.033423	0.011246	0.014315
0.132665	0.0324	0.135501	0.025086
0.054322	0.001707	0.06998	0.003622
0.039605	0.001874	0.040965	0.027081
0.101574	0.004903	0.033806	0.002573
0.060585	0.002414	0.102433	0.017278
0.028369	0.032956	0.18201	0.044909
0.142861	0.038218	0.073021	0.00318
0.152358	0.04844	0.012132	0.009496
0.057716	0.038346	0.069698	0.014295
0.046636	0.04771	0.063066	0.017434
0.04773	0.001796	0.154353	0.013887
0.10195	0.010351	0.029373	0.011797
0.067133	0.021125	0.127639	0.019482
0.109084	0.0067	0.003495	0.021913
0.083142	0.001897	0.091354	0.015589
0.058742	0.001503	0.118464	0.007438
0.080246	0.001444	0.070688	0.007362
0.14135	0.039741	0.020766	0.005075
0.108152	0.008351	0.012133	0.007764
0.053975	0.078567	0.001629	0.011354
0.044038	0.001619	0.083852	0.003312
0.154462	0.048702	0.075056	0.002481
0.128938	0.027961	0.023205	0.009952
0.150602	0.049194	0.095376	0.002796
0.064089	0.001603	0.017814	0.001531
0.115115	0.015017	0.070336	0.010358
0.132028	0.033718	0.076042	0.001409
0.111843	0.010283	0.070295	0.00279
0.128966	0.022537	0.031982	0.027505
0.161916	0.057122	0.040018	0.021399
0.000405	0.00102	0.059733	0.015528
0.020777	0.001586	0.119638	0.015313
0.055613	0.046224	0.122996	0.011871
0.029653	0.04402	0.038608	0.004725
0.13086	0.026789	0.148534	0.007981
0.053367	0.001712	0.048465	0.017693
0.04895	0.024665	0.003961	0.004082
0.09796	0.001572	0.085034	0.005755
0.141746	0.03905	0.042665	0.019513
0.15137	0.049545	0.020386	0.001579
0.131482	0.028464	0.051341	0.016819
0.031276	0.002024	0.153036	0.0131
0.156866	0.054663	0.072109	0.007264
0.020304	0.000604	0.049011	0.012886
0.112727	0.01423	0.059839	0.002931
0.081681	0.001669	0.062432	0.01587
0.024961	0.001107	0.073868	0.001903
0.101278	0.006988	0.08474	0.012973
0.03631	0.002071	0.083403	0.005585
0.151248	0.048283	0.034956	0.023056
0.15795	0.05713	0.085013	0.004954
0.048018	0.01663	0.097877	0.01043
0.109539	0.011085	0.082384	0.010612
0.053751	0.000971	0.073829	0.003185
0.07922	0.001475	0.076128	0.005555
0.145458	0.046829	0.113771	0.001534
0.008217	0.001154	0.076021	0.005992
0.1215	0.020501	0.075418	0.001556
0.001085	0.001488	0.08531	0.004765
0.089677	0.001763	0.081552	0.003684
0.083282	0.001933	0.116994	0.023447
0.089052	0.001489	0.064358	0.007549
0.08755	0.001478	0.037369	0.010824
0.156128	0.054623	0.075988	0.006058
0.159507	0.056347	0.092377	0.014847
0.11789	0.017402	0.065482	0.010204
0.15453	0.052284	0.11923	0.007156
0.077242	0.000906	0.042983	0.011111
0.089936	0.001475	0.083853	0.006778
0.047951	0.062305	0.083862	0.003621
0.122799	0.023555	0.074868	0.002276
0.136236	0.043535	0.097381	0.014739
0.046215	0.040733	0.085756	0.015286
0.053485	0.027827	0.104903	0.019622
0.175131	0.072304
0.16196	0.060133
0.115932	0.022056
0.069065	0.000706
0.054566	0.036866
0.129279	0.02706
0.025918	0.00131
0.149901	0.052849
0.137781	0.040173
0.071665	0.00184
0.097014	0.002002
0.044544	0.001712
0.121772	0.018685
0.075876	0.012944
0.059751	0.001491
0.076846	0.00179
0.043824	0.008751
0.15886	0.060774
0.12957	0.032952
0.071928	0.003662
0.089884	0.001163
0.139001	0.035882
0.050473	0.071905
0.018736	0.001433
0.055648	0.000786
0.091348	0.00205
0.063978	0.001494
0.062445	0.032565
0.043647	0.031055
0.038082	0.043286
0.002102	0.017883
0.156407	0.060987
0.096987	0.00067
0.00165	0.00813
0.1143	0.013346
0.04564	0.009609
0.088512	0.001376
0.101117	0.001812
0.001353	0.001582
0.052132	0.001406
0.174097	0.075096
0.078204	0.00104
0.130856	0.031823
0.092217	0.000658
0.058301	0.03867
0.021663	0.001141
0.033484	0.008444
0.083974	0.001558
0.044849	0.000949
0.059893	0.030134
0.043892	0.002092
0.023296	0.001382
0.033174	0.00131
0.001152	0.001116
0.132831	0.037839
0.092078	0.001255
0.01311	0.001177
0.021307	0.025946
0.031396	0.001272
0.079293	0.002176
0.041443	0.001291
0.147456	0.053454
0.026761	0.009569
0.154457	0.050783
0.04016	0.002891
0.010333	0.001507
0.025433	0.001202
0.030053	0.001138
0.047184	0.001781
0.080261	0.001966
0.103748	0.000942
0.015309	0.001474
0.070614	0.00129
0.003289	0.001527
0.035593	0.001375
0.024192	0.001581
0.032394	0.001845
0.058531	0.001494
0.037154	0.001544
0.05325	0.001128
0.000342	0.001555
0.045232	0.036944
0.127444	0.024869
0.055472	0.001542
0.005442	0.001893
0.062547	0.007113
0.039309	0.017345
0.074397	0.001862
0.029975	0.04837
0.000997	0.019456
0.042776	0.001759
0.080236	0.001911
0.035048	0.001302
0.107638	0.003441
0.05954	0.001239
0.067625	0.001903
0.013967	0.001121
0.106361	0.002613
0.03594	0.001558
0.074533	0.001616
0.045284	0.0012
0.06686	0.012579
0.035456	0.000712
0.068877	0.006185
0.06058	0.001316
0.171518	0.068092
0.038069	0.039376
0.081889	0.001647
0.073165	0.001715
0.07638	0.001357
0.047955	0.001797
0.102246	0.001259
0.058613	0.001062
0.111314	0.011562
0.024883	0.001411
0.036541	0.001739
0.05418	0.001627
0.102951	0.00237
0.154806	0.050738
0.061695	0.001293
0.00934	0.014746
0.012021	0.001302
0.024593	0.000808
0.140387	0.03773
0.02254	0.005287
0.049796	0.001541
0.099825	0.001322
0.003081	0.001711
0.024844	0.001292
0.050915	0.001243
0.11515	0.009769
0.128016	0.023422
0.130201	0.02612
0.168065	0.066331
0.13871	0.035972
0.057998	0.025602
0.120692	0.017361
0.021718	0.001495
0.091467	0.001196
0.012718	0.00205
0.037275	0.001764
0.141993	0.036985
0.104743	0.003169
0.06339	0.000997
0.042604	0.0017
0.159663	0.06835
0.055841	0.022742
0.040089	0.009421
0.042718	0.001728
0.053232	0.001395
0.033747	0.001576
0.18115	0.080957
0.033516	0.038076
0.133798	0.025404
0.005397	0.013512
0.084063	0.001007
0.017431	0.001026
0.132005	0.028533
0.126248	0.025136
0.052936	0.00205
0.079004	0.003265
0.031927	0.027871
0.068893	0.001542
0.025692	0.001434
0.138443	0.034713
0.064631	0.001642
0.081969	0.001945
0.087467	0.002017
0.167005	0.062694
0.124568	0.030444
0.123707	0.017241
0.00797	0.001283
0.006692	0.001536
0.091689	0.002185
0.105828	0.003382
0.088574	0.001998
0.059386	0.00096
0.033236	0.008886
0.02432	0.001281
0.008078	0.00334
0.087248	0.000864
0.06193	0.002439
0.060165	0.001739
0.052078	0.016962
0.06825	0.001604
0.014235	0.002126
0.045674	0.008447
0.034102	0.001204
0.079655	0.001659
0.047641	0.00148
0.099129	0.003035
0.14282	0.042706
0.009425	0.007606
0.125028	0.028442
0.056634	0.00707
0.112275	0.007442
0.112836	0.012108
0.038118	0.058509
0.03214	0.003725
0.140147	0.033845
0.130657	0.027602
0.018813	0.001213
0.04994	0.007246
0.055327	0.001519
0.096511	0.001115
0.000909	0.027414
0.138453	0.035883
0.057713	0.019353
0.101298	0.001729
0.045257	0.00139
0.001109	0.004755
0.076743	0.000786
0.069513	0.000747
0.024498	0.000456
0.078184	0.001438
0.014588	0.001068
0.117898	0.01372
0.129595	0.031196
0.061707	0.00161
0.061155	0.000969
0.112507	0.009725
0.024557	0.001305
0.000273	0.021011
0.061051	0.001824
0.042681	0.001964
0.06477	0.018791
0.041321	0.039213
0.039467	0.01797
0.071963	0.001332
0.137219	0.032796
0.096462	0.001783
0.072771	0.00187
0.149868	0.044055
0.03598	0.001728
0.100217	0.011948
0.118974	0.027354
0.095618	0.000828
0.116212	0.015471
0.080964	0.001703
0.042325	0.001054
0.065436	0.001566
0.028284	0.00266
0.025667	0.001066
0.037658	0.001721
0.028451	0.000502
0.119032	0.016183
0.13966	0.039024
0.155799	0.056393
0.135413	0.044676
0.001747	0.003513
0.038047	0.001217
0.040204	0.001017
0.043321	0.006421
0.067405	0.001791
0.078213	0.003353
0.040323	0.001493
0.035677	0.000106
0.049133	0.001916
0.017829	0.001645
0.03848	0.003388
0.14343	0.046995
0.088858	0.009893
0.057381	0.024292
0.050132	0.022726
0.074798	0.00146
0.035099	0.044214
0.017417	0.005603
0.058031	0.000717
0.123524	0.019948
0.140042	0.034519
0.025044	0.003536
0.095917	0.010287
0.060449	0.001138
0.052804	0.000482
0.134688	0.028477
0.096605	0.012468
0.148256	0.048045
0.048854	0.001354
0.09657	0.018339
0.068013	0.00229
0.057295	0.001135
0.033468	0.001263
0.132664	0.040685
0.040165	0.002406
0.000716	0.012076
0.118659	0.013521
0.133137	0.032821
0.117396	0.031043
0.066572	0.001312
0.072072	0.001589
0.102006	0.016514
0.036784	0.021688
0.012092	0.000428
0.121088	0.021229
0.086345	0.007743
0.039491	0.00118
0.108345	0.012915
0.173889	0.074107
0.106652	0.021154
0.151309	0.063032
0.009361	0.022973
0.073197	0.001229
0.10711	0.003326
0.073934	0.00173
0.033746	0.00153
0.144896	0.039966
0.032515	0.010662
0.054335	0.002063
0.126326	0.02062
0.094732	0.008899
0.103564	0.010009
0.120637	0.027962
0.004702	0.024092
0.055942	0.00121
0.056368	0.001323
0.059306	0.012921
0.056672	0.001647
0.071646	0.001636
0.131251	0.030645
0.124044	0.017957
0.052478	0.004492
0.042938	0.001417
0.092179	0.001542
0.045192	0.014649
0.104829	0.004981
0.048598	0.004896
0.110436	0.013048
0.153409	0.058592
0.136641	0.04939
0.087982	0.011015
0.133802	0.039804
0.110251	0.006045
0.083362	0.0106
0.113597	0.031914
0.164274	0.068622
0.068231	0.001953
0.137904	0.047062
0.100593	0.013655
0.091616	0.008672
0.15896	0.056898
0.115672	0.020431
0.109195	0.0275
0.129533	0.045282
0.022248	0.024156
0.018186	0.013434
0.122325	0.020986
0.11036	0.023165
0.168605	0.070344
0.117634	0.037366
0.08662	0.001823
0.143939	0.058187
0.099967	0.006493
0.088963	0.011436
0.084131	0.004083
0.042834	0.0042
0.072616	0.006759
0.081979	0.001096
0.115991	0.029679
0.152394	0.053624
0.086015	0.001253
0.115441	0.014413
0.088368	0.007682
0.112082	0.020089
0.015518	0.000655
0.116871	0.01896
0.029341	0.011603
0.143389	0.043653
0.014971	0.019852
0.051551	0.015576
0.065267	0.003979
0.081548	0.015481
0.108874	0.021517
0.071029	0.009511
0.04343	0.009111
0.108651	0.033795
0.062248	0.005995
0.103995	0.024013
0.097165	0.023259
0.092506	0.023186
0.088219	0.02578
0.017006	0.016598
0.096853	0.030927
0.070351	0.015937
0.086618	0.008364
0.100338	0.021635
0.106788	0.030068
0.099323	0.022132
0.058161	0.009871
0.081053	0.012293
0.01735	0.02854
0.124124	0.027115
0.111549	0.039487
0.101085	0.039002
0.035622	0.025472
0.092612	0.033918
0.052769	0.016592
0.056257	0.023485

## Sheet: Supplementary Figure3
Distance of Primitive Streak Cells to Nearest ts10 Atlas Primitive Streak Particle Before Alignment (mm)	Distance of Primitive Streak Cells to Nearest ts10 Atlas Primitive Streak Particle After Alignment (mm)	Distance of Parietal Endoderm Cells to Nearest ts10 Atlas Parietal Endoderm Particle Before Alignment (mm)	Distance of Primitive Streak Cells to Nearest ts10 Atlas Parietal Endoderm Particle Before Alignment (mm)
0.054629	0.077734	0.049231	0.001321
0.028288	0.036248	0.047196	0.001469
0.067974	0.093305	0.052856	0.002747
0.041278	0.001597	0.05367	0.001343
0.028603	0.008948	0.054402	0.000589
0.04698	0.074754	0.051697	0.000804
0.023914	0.008623	0.049645	0.001063
0.043648	0.000713	0.041992	0.003024
0.022716	0.002386	0.057367	0.001117
0.046535	0.073039	0.060978	0.001473
0.028361	0.000991	0.056334	0.000734
0.022035	0.003941	0.051943	0.00109
0.033979	0.001327	0.04998	0.001241
0.027282	0.004761	0.048354	0.000964
0.042515	0.00065	0.053772	0.004584
0.016957	0.003801	0.044454	0.001503
0.010534	0.005879	0.05912	0.00085
0.005534	0.001621	0.051672	0.000906
0.01604	0.001365	0.078502	0.003595
0.008073	0.006661	0.039092	0.001947
0.027665	0.00148	0.140063	0.011357
0.010683	0.000711	0.068036	0.000778
0.046117	0.001337	0.048496	0.00146
0.000842	0.025186	0.12686	0.009882
0.056664	0.001284	0.056375	0.003311
0.043686	0.000938	0.039784	0.003275
0.013697	0.001335	0.033456	0.000276
0.054018	0.07114	0.04503	0.000884
0.022775	0.001135	0.05728	0.001217
0.006534	0.001792	0.243128	0.115353
0.029534	0.001033	0.261431	0.114914
0.003321	0.001098	0.15325	0.005875
0.010852	0.007807	0.023811	0.002128
0.033129	0.000375	0.053009	0.002188
0.041517	0.000605	0.054683	0.001161
0.049777	0.000957	0.098274	0.00188
0.026114	0.004057	0.097515	0.011676
0.04714	0.001355	0.095826	0.003428
0.073845	0.069126	0.095349	0.001655
0.021825	0.001677	0.086017	0.000888
0.050665	0.000662	0.13513	0.002453
0.022188	0.001029	0.149771	0.001325
0.028827	0.001139	0.087357	0.005824
0.029687	0.000735	0.237268	0.105283
0.015194	0.003614	0.076456	0.000775
0.00086	0.017785	0.034896	0.004424
0.024237	0.030676	0.1451	0.002215
0.037451	0.001284	0.151509	0.00202
0.033348	0.007769	0.063716	0.001566
0.054933	0.00126	0.063311	0.001796
0.000811	0.006516	0.054934	0.004234
0.001154	0.012531	0.06423	0.002117
0.001528	0.031209	0.051374	0.002741
0.02206	0.018369	0.013562	0.000638
0.012488	0.002067	0.075124	0.002206
0.01477	0.005629	0.054763	0.001836
0.001407	0.018439	0.017756	0.000825
0.001027	0.010682	0.15126	0.053046
0.02466	0.011054	0.098728	0.000294
0.045188	0.00117	0.036399	0.004899
0.043954	0.001513	0.049339	0.005974
0.021075	0.004482	0.067433	0.002273
0.017299	0.019267	0.058131	0.002532
0.044636	0.001251	0.114258	0.001323
0.001287	0.017678	0.176403	0.021512
0.000601	0.016484	0.216269	0.062922
0.002293	0.011068	0.128737	0.002225
0.010557	0.010411	0.254177	0.10228
0.036923	0.002285	0.234346	0.080778
0.070948	0.058995	0.276044	0.140597
0.000874	0.027398	0.137705	0.002402
0.000799	0.025049	0.197166	0.042273
0.04279	0.00145	0.293228	0.163661
0.023359	0.00094	0.060386	0.000681
0.018888	0.001529	0.053282	0.006796
0.000782	0.010894	0.30648	0.179735
0.030019	0.000809	0.058005	0.005478
0.011454	0.024579	0.002702	0.004084
0.090146	0.001123	0.329761	0.195311
0.001095	0.024759	0.046463	0.003892
0.05392	0.001089	0.108789	0.018804
0.060195	0.000882	0.062656	0.001117
0.021658	0.011275	0.015012	0.00281
0.018494	0.001064	0.31462	0.182321
0.080225	0.063449	0.088232	0.001401
0.00633	0.009981	0.027578	0.015206
0.050398	0.012404	0.336805	0.203996
0.055793	0.001113	0.218675	0.108425
0.046369	0.001317	0.162575	0.00214
0.001268	0.021484	0.02385	0.002829
0.001211	0.025185	0.189245	0.031982
0.019314	0.017687	0.332611	0.190536
0.000872	0.013663	0.342959	0.203464
0.01037	0.000979	0.317739	0.17569
0.088168	0.001324	0.297539	0.158311
0.007167	0.013961	0.1054	0.005516
0.047097	0.007083	0.29529	0.146527
0.074995	0.113684	0.2398	0.126395
0.013706	0.010745	0.001394	0.006195
0.036634	0.010551	0.298969	0.179568
0.042344	0.023754	0.105392	0.021609
0.033733	0.018568	0.321043	0.17643
0.056172	0.014926	0.350711	0.206784
0.037288	0.000883	0.05817	0.00897
0.080288	0.001184	0.058418	0.000895
0.029027	0.0038	0.147997	0.063009
0.063958	0.000666	0.209378	0.051925
0.000935	0.02063	0.283697	0.1668
0.059169	0.023378	0.117142	0.008238
0.020532	0.001679	0.262993	0.149362
0.033776	0.001017	0.134024	0.049403
0.047642	0.00148	0.01567	0.022711
0.033684	0.000987	0.009686	0.010789
0.002004	0.008649	0.209266	0.107686
0.000583	0.021447	0.073883	0.000234
0.064327	0.031085	0.244437	0.088992
0.041441	0.001144	0.15704	0.001258
0.027596	0.001292	0.069014	0.003642
0.021867	0.014125	0.060331	0.008
0.024488	0.001224	0.051726	0.001586
0.014254	0.00136	0.354199	0.231248
0.061769	0.001282	0.261488	0.107593
0.047441	0.004905	0.241069	0.13156
0.053469	0.005361	0.191436	0.031508
0.001088	0.037193	0.051952	0.001634
0.048074	0.001373	0.316094	0.1689
0.081201	0.001216	0.217895	0.058751
0.077003	0.00062	0.033118	0.007172
0.038738	0.010209	0.236978	0.08099
0.030399	0.001011	0.118145	0.006025
0.001135	0.024866	0.116827	0.003532
0.080146	0.00413	0.289152	0.137711
0.040487	0.001173	0.337342	0.19206
0.041277	0.000973	0.199007	0.111226
0.112219	0.000689	0.025856	0.024832
0.08449	0.002879	0.006758	0.010188
0.013881	0.020298	0.351277	0.20498
0.088526	0.000659	0.207048	0.111194
0.05226	0.015794	0.145648	0.001943
0.037637	0.001039	0.329588	0.182119
0.033359	0.000975	0.304015	0.188389
0.067482	0.003178	0.043794	0.014658
0.034212	0.001171	0.023349	0.013646
0.050268	0.001004	0.279746	0.127526
0.023731	0.001935	0.030083	0.017031
0.10117	0.000714	0.338555	0.221001
0.055992	0.003435	0.318568	0.170237
0.068047	0.01756	0.173587	0.093197
0.043333	0.000666	0.222757	0.124985
0.097004	0.001322	0.258359	0.103759
0.123071	0.000675	0.053211	0.01023
0.000691	0.018669	0.011984	0.007571
0.001128	0.027436	0.034591	0.020786
0.101657	0.066742	0.334065	0.18596
0.029693	0.000709	0.062411	0.001286
0.048675	0.014769	0.212409	0.056071
0.001283	0.025927	0.170249	0.093187
0.039493	0.021048	0.185127	0.025677
0.126709	0.001201	0.30255	0.191198
0.01237	0.029427	0.271089	0.165598
0.043045	0.018816	0.051877	0.000918
0.133013	0.000987	0.27733	0.124554
0.080001	0.01955	0.090628	0.012117
0.063814	0.000972	0.003455	0.016873
0.058464	0.001455	0.034047	0.010014
0.070724	0.007459	0.15945	0.005385
0.001366	0.021938	0.325365	0.175963
0.005568	0.029107	0.365704	0.250741
0.123156	0.001437	0.332297	0.220457
0.03883	0.046878	0.000938	0.019204
0.073164	0.000793	0.028571	0.015354
0.013001	0.022266	0.129604	0.004882
0.089201	0.009055	0.057534	0.014771
0.025016	0.022074	0.147787	0.069803
0.104403	0.008266	0.342569	0.193531
0.116259	0.00156	0.113346	0.036588
0.09846	0.005014	0.2068	0.052706
0.101603	0.007389	0.046775	0.001792
0.046239	0.001181	0.054022	0.001336
0.138693	0.00185	0.231993	0.079928
0.009359	0.037449	0.031773	0.001012
0.103527	0.018406	0.294768	0.144691
0.002142	0.006853	0.067709	0.013876
0.065733	0.03312	0.31278	0.207664
0.000811	0.028308	0.055136	0.001408
0.09515	0.01589	0.094076	0.005388
0.096422	0.001114	0.133419	0.059803
0.061133	0.017259	0.165165	0.012515
0.110143	0.002418	0.184356	0.031473
0.034839	0.031256	0.338356	0.231319
0.095533	0.016478	0.32639	0.221257
0.026045	0.004623	0.084757	0.015345
0.040058	0.001485	0.288557	0.141023
0.037168	0.024799	0.266083	0.117414
0.065859	0.019183	0.007437	0.009652
0.080754	0.019161	0.001047	0.009008
0.086352	0.023789	0.123386	0.010555
0.123274	0.005833	0.081074	0.009281
0.027163	0.007482	0.244563	0.097124
0.026681	0.019897	0.059237	0.005007
0.0035	0.030104	0.329057	0.185162
0.000648	0.038843	0.063815	0.009653
0.138951	0.003674	0.176622	0.100224
0.002088	0.040917	0.036035	0.00394
0.03782	0.004073	0.161096	0.086307
0.107615	0.000437	0.085645	0.007715
0.111709	0.00704	0.005677	0.002796
0.113706	0.012847	0.332328	0.231693
0.024989	0.015075	0.146162	0.013876
0.011251	0.021836	0.032634	0.010878
0.076637	0.021209	0.138751	0.066036
0.033081	0.000679	0.203781	0.055215
0.022268	0.001469	0.349756	0.207658
0.113137	0.001376	0.130381	0.018112
0.121894	0.001025	0.079412	0.008614
0.043477	0.00087	0.100643	0.012683
0.041076	0.001301	0.067221	0.002159
0.020264	0.002325	0.31437	0.172664
0.091769	0.052862	0.111613	0.040158
0.044219	0.012473	0.325203	0.23078
0.078574	0.001257	0.015368	0.001019
0.052903	0.015513	0.217851	0.075491
0.027763	0.024238	0.261109	0.119268
0.05515	0.022159	0.178489	0.036555
0.114789	0.001368	0.01021	0.001132
0.084439	0.020811	0.001154	0.007402
0.039354	0.007196	0.037278	0.001436
0.018368	0.001891	0.165191	0.029321
0.12514	0.001151	0.176026	0.035149
0.108608	0.015116	0.054771	0.010511
0.129916	0.007914	0.226986	0.087959
0.045258	0.035008	0.029329	0.014333
0.095604	0.028434	0.102175	0.014267
0.114576	0.020479	0.190279	0.051445
0.090426	0.025782	0.165389	0.02748
0.101036	0.001178	0.026612	0.009322
0.132312	0.001095	0.029228	0.004066
0.00138	0.050217	0.214703	0.133691
0.005374	0.049968	0.311852	0.224496
0.047872	0.001102	0.275233	0.138306
0.023808	0.005065	0.133582	0.061686
0.101353	0.00149	0.312721	0.176827
0.029151	0.030888	0.03906	0.001124
0.031522	0.015136	0.042432	0.003274
0.071268	0.013216	0.203371	0.069172
0.111887	0.001121	0.03483	0.000368
0.124267	0.001054	0.024791	0.004633
0.107095	0.006841	0.048961	0.000911
0.009999	0.042383	0.317619	0.183623
0.127581	0.001528	0.120217	0.017864
0.001183	0.03437	0.155684	0.080197
0.095104	0.034185	0.186408	0.108252
0.056605	0.000915	0.083768	0.004819
0.001044	0.04001	0.145048	0.015109
0.085601	0.041669	0.251622	0.166208
0.007804	0.039302	0.169272	0.038414
0.127452	0.000976	0.01352	0.00207
0.137721	0.016736	0.194618	0.063487
0.02793	0.018381	0.224422	0.094754
0.084827	0.012319	0.237742	0.151749
0.028186	0.002668	0.137589	0.010848
0.051243	0.00194	0.156807	0.028125
0.127753	0.025346	0.285965	0.191361
0.000954	0.045956	0.213668	0.129922
0.100999	0.025229	0.12704	0.009483
0.000676	0.050453	0.196529	0.068067
0.06778	0.026975	0.165428	0.038008
0.062105	0.032666	0.255354	0.129445
0.06925	0.036683	0.105699	0.006187
0.063711	0.00121	0.012907	0.001311
0.129359	0.001392	0.149863	0.025415
0.134292	0.003676	0.201444	0.076471
0.093539	0.007067	0.164887	0.085336
0.132872	0.008462	0.281129	0.177973
0.057057	0.035053	0.048417	0.006708
0.073777	0.043456	0.173686	0.051238
0.039995	0.016364	0.157245	0.035096
0.104364	0.029456	0.139263	0.030066
0.130208	0.058443	0.222549	0.127958
0.039246	0.001166	0.154517	0.048553
0.037057	0.016909	0.213906	0.11809
0.152895	0.021379
0.141036	0.016171
0.107361	0.054405
0.047919	0.036815
0.042903	0.011748
0.107971	0.015989
0.00086	0.047558
0.133795	0.03442
0.1211	0.030469
0.047731	0.025959
0.075781	0.025728
0.041687	0.063389
0.099776	0.013009
0.05267	0.010692
0.034601	0.008071
0.0516	0.004631
0.022757	0.016532
0.141764	0.033681
0.113537	0.032557
0.048022	0.008216
0.064325	0.007218
0.116676	0.003724
0.036241	0.019944
0.000843	0.016302
0.030046	0.029415
0.069117	0.01776
0.041553	0.033767
0.047714	0.022705
0.033172	0.01855
0.033216	0.014919
0.001313	0.021211
0.141843	0.044488
0.078048	0.035644
0.000946	0.027166
0.094272	0.02464
0.028224	0.031853
0.06472	0.004849
0.076298	0.000739
0.000658	0.036735
0.027548	0.014535
0.155873	0.039506
0.053699	0.005243
0.113021	0.033362
0.076584	0.047638
0.049157	0.020143
0.002675	0.033815
0.015504	0.02848
0.060567	0.003679
0.019366	0.017277
0.047304	0.03097
0.021692	0.018939
0.004658	0.028817
0.014833	0.032217
0.000679	0.044418
0.118168	0.043674
0.067673	0.006556
0.001059	0.03174
0.016443	0.02006
0.009822	0.04338
0.059562	0.032855
0.03572	0.065342
0.133718	0.049168
0.01393	0.032093
0.13136	0.003357
0.020765	0.024964
0.000811	0.036848
0.006525	0.048795
0.009771	0.025109
0.024973	0.02776
0.055041	0.010521
0.080913	0.003148
0.000568	0.047631
0.045556	0.022245
0.000605	0.047209
0.016802	0.037913
0.001638	0.028854
0.015636	0.048911
0.033329	0.026414
0.014683	0.024839
0.036457	0.034737
0.001448	0.055918
0.04003	0.025085
0.104668	0.000773
0.030574	0.028491
0.00101	0.043596
0.040563	0.027362
0.025136	0.035306
0.052846	0.021212
0.022224	0.025335
0.0009	0.040883
0.023678	0.039101
0.054599	0.015832
0.013866	0.03494
0.08504	0.011182
0.041204	0.027075
0.049836	0.028639
0.00138	0.058349
0.083295	0.007417
0.015173	0.034952
0.054452	0.021829
0.031705	0.046434
0.047498	0.035743
0.014727	0.044047
0.045905	0.032191
0.03694	0.035234
0.148901	0.012833
0.034622	0.030648
0.062744	0.021665
0.049107	0.033146
0.05291	0.023501
0.027923	0.033522
0.081572	0.020809
0.040148	0.029106
0.092523	0.014606
0.027379	0.073376
0.012642	0.03213
0.034674	0.027398
0.084644	0.019397
0.134912	0.015191
0.038872	0.02849
0.001357	0.034824
0.000961	0.04742
0.007181	0.045793
0.121459	0.017696
0.010091	0.045469
0.030166	0.032699
0.08287	0.023296
0.000742	0.061422
0.023059	0.068579
0.027857	0.037879
0.09292	0.010571
0.106104	0.007773
0.110771	0.011763
0.149316	0.031045
0.118238	0.00373
0.045194	0.040943
0.101497	0.013551
0.013715	0.064394
0.070003	0.020468
0.000798	0.041544
0.017661	0.049477
0.123239	0.013246
0.08386	0.014246
0.042785	0.035875
0.022262	0.036378
0.149021	0.06566
0.041247	0.035606
0.024758	0.048613
0.02449	0.040939
0.034417	0.037063
0.027354	0.06038
0.163967	0.048708
0.02992	0.038152
0.112221	0.003769
0.000522	0.04997
0.061566	0.024501
0.00105	0.048027
0.115393	0.022482
0.109238	0.02661
0.043442	0.049731
0.07135	0.056943
0.025282	0.043549
0.048992	0.027783
0.003899	0.048064
0.117084	0.008324
0.05501	0.047791
0.06182	0.030205
0.070123	0.030332
0.148347	0.027468
0.112316	0.048444
0.101981	0.007405
0.001063	0.053513
0.002482	0.062396
0.076294	0.029372
0.089699	0.026822
0.072549	0.029678
0.047633	0.042985
0.019622	0.050775
0.006708	0.044262
0.000696	0.053969
0.072478	0.035261
0.041516	0.041162
0.046157	0.041602
0.037062	0.055645
0.048167	0.041491
0.005273	0.064063
0.051509	0.083082
0.012002	0.051559
0.060957	0.03158
0.032462	0.050536
0.085218	0.030909
0.126709	0.03453
0.020268	0.081017
0.112996	0.045802
0.039492	0.043198
0.09586	0.022994
0.097307	0.032448
0.027515	0.052253
0.016287	0.052158
0.118612	0.007674
0.111889	0.015237
0.005194	0.057041
0.033312	0.047265
0.035621	0.046698
0.077324	0.028918
0.006855	0.062897
0.124151	0.033138
0.042437	0.049699
0.079596	0.020001
0.02253	0.05096
0.002223	0.066385
0.062496	0.038633
0.044547	0.03091
0.007605	0.054186
0.057277	0.020269
0.000374	0.054615
0.097831	0.017327
0.116774	0.041351
0.038529	0.048168
0.039205	0.038164
0.092057	0.021605
0.005888	0.041343
0.005366	0.059361
0.05385	0.055131
0.019629	0.049392
0.069983	0.089051
0.03734	0.037107
0.027864	0.054942
0.049061	0.040739
0.120446	0.01787
0.07984	0.034254
0.054733	0.034309
0.133736	0.026578
0.027373	0.05789
0.089454	0.043731
0.109149	0.052575
0.074549	0.030478
0.100478	0.026378
0.068892	0.038946
0.038405	0.063695
0.059713	0.057606
0.013655	0.057715
0.005264	0.054496
0.017535	0.0534
0.013546	0.058776
0.104446	0.029693
0.124958	0.035418
0.140762	0.042505
0.124891	0.057393
0.003144	0.062202
0.020472	0.05912
0.028167	0.06243
0.02629	0.059579
0.044245	0.043115
0.069917	0.049046
0.018902	0.049723
0.015128	0.056728
0.029638	0.052028
0.010151	0.065242
0.038707	0.07206
0.132167	0.051971
0.084616	0.063631
0.04413	0.0579
0.037728	0.058575
0.053993	0.044691
0.028493	0.050862
0.006355	0.046881
0.03509	0.053439
0.103705	0.017659
0.125528	0.029096
0.028602	0.075809
0.093571	0.075772
0.039529	0.050346
0.030774	0.040699
0.119744	0.025221
0.08806	0.0468
0.134909	0.043875
0.045635	0.065552
0.092363	0.063865
0.044889	0.047071
0.034866	0.046214
0.026232	0.06482
0.123029	0.056977
0.021115	0.059853
0.005332	0.066811
0.107215	0.038391
0.117722	0.033092
0.114055	0.078014
0.044106	0.052224
0.060644	0.047257
0.094183	0.056123
0.027699	0.056465
0.000686	0.050221
0.109761	0.041691
0.080121	0.055439
0.019623	0.06304
0.095749	0.042664
0.159519	0.052756
0.101108	0.066524
0.144818	0.078014
0.008264	0.060217
0.06423	0.053173
0.085683	0.030682
0.061454	0.053971
0.023256	0.069325
0.13093	0.033751
0.019585	0.06029
0.033888	0.056803
0.11458	0.036889
0.084171	0.046528
0.094098	0.047198
0.111263	0.050014
0.009442	0.064481
0.043989	0.052661
0.049341	0.062337
0.041677	0.058059
0.033785	0.058192
0.064922	0.055298
0.121437	0.047591
0.111415	0.035491
0.043808	0.065209
0.021081	0.049515
0.070394	0.042626
0.031776	0.065353
0.084056	0.039651
0.043925	0.069348
0.092413	0.036433
0.143017	0.06084
0.130128	0.070247
0.080304	0.052936
0.12525	0.055648
0.099352	0.039415
0.077274	0.0592
0.108462	0.06314
0.152907	0.062505
0.051456	0.040389
0.130314	0.06174
0.088539	0.047675
0.080242	0.05361
0.146528	0.050635
0.107641	0.053992
0.103539	0.060294
0.124748	0.071748
0.015885	0.052704
0.021929	0.079505
0.113158	0.047089
0.103626	0.058706
0.156724	0.059886
0.114739	0.073047
0.071323	0.050848
0.139149	0.080613
0.082294	0.049787
0.080241	0.054989
0.074275	0.062364
0.039488	0.074531
0.067381	0.067058
0.06341	0.055774
0.110192	0.062113
0.14224	0.057006
0.06696	0.043599
0.105554	0.046401
0.07931	0.061751
0.10351	0.05571
0.004225	0.064706
0.105131	0.046884
0.027534	0.081078
0.134073	0.054045
0.015339	0.076692
0.054416	0.084899
0.049257	0.063652
0.076765	0.072241
0.098799	0.05508
0.064018	0.069293
0.038417	0.079461
0.105432	0.072669
0.05269	0.069026
0.095418	0.060593
0.09144	0.068428
0.088507	0.073725
0.086668	0.078634
0.02302	0.082398
0.094654	0.079662
0.067067	0.080378
0.077436	0.055564
0.092614	0.065893
0.100344	0.067161
0.094383	0.061897
0.055534	0.076933
0.074242	0.070171
0.030256	0.091118
0.115222	0.055216
0.109571	0.079911
0.100515	0.085629
0.042994	0.098732
0.092868	0.088016
0.04941	0.083773
0.060521	0.092687

## Sheet: Figure8H
Distance (mm) of Incorrectly Aligned Cells in L2/3 (n=6345)	Distance (mm) of Incorrectly Aligned Cells in L4 (n=6279)	Distance (mm) of Incorrectly Aligned Cells in L5 (n=1975)	Distance (mm) of Incorrectly Aligned Cells in L6 (n=5681)
0.088841	0.104347	0.07003	0.341946
0.088164	0.028515	0.084624	0.451971
0.086081	0.087241	0.082882	0.577191
0.085366	0.06226	0.100057	0.583408
0.074437	0.071332	0.255187	0.240217
0.070731	0.037775	0.193729	0.215397
0.072276	0.029538	0.241645	0.241142
0.054609	0.071844	0.236194	0.262598
0.054746	0.079611	0.195946	0.294389
0.042503	0.071086	0.106267	0.324741
0.031932	0.040078	0.079628	0.292219
0.079975	0.037062	0.099448	0.369459
0.07559	0.132681	0.011195	0.357856
0.046936	0.084836	0.009111	0.464552
0.042119	0.070576	0.008107	0.375116
0.10223	0.03984	0.06995	0.443082
0.046937	0.116617	0.024154	0.22751
0.020636	0.098141	0.089817	0.227858
0.098803	0.091821	0.079735	0.232496
0.112586	0.103634	0.032337	0.246775
0.040278	0.122224	0.02537	0.249405
0.062148	0.127461	0.056654	0.262236
0.015611	0.159147	0.017	0.256105
0.110696	0.174451	0.081434	0.291697
0.09108	0.063553	0.08698	0.24216
0.035525	0.019935	0.036272	0.263408
0.057246	0.013687	0.042572	0.246632
0.073788	0.065015	0.138012	0.248249
0.099464	0.030001	0.050615	0.291795
0.02652	0.042673	0.069553	0.321733
0.08639	0.061533	0.060785	0.385124
0.011229	0.007815	0.085366	0.340229
0.018667	0.036984	0.082305	0.372255
0.058239	0.026165	0.101536	0.422335
0.104359	0.007535	0.09328	0.422727
0.028042	0.020019	0.094061	0.442322
0.076548	0.012523	0.100012	0.393001
0.020133	0.023115	0.101533	0.302189
0.006962	0.029068	0.107105	0.28458
0.018127	0.062995	0.104366	0.318527
0.092915	0.062403	0.099855	0.297181
0.054942	0.0218	0.097159	0.289225
0.124042	0.055783	0.093053	0.446434
0.11251	0.008836	0.09016	0.403568
0.077102	0.008125	0.086049	0.501899
0.028722	0.041794	0.084323	0.442701
0.054205	0.0602	0.087915	0.117879
0.140046	0.071333	0.082253	0.134157
0.038903	0.07961	0.079161	0.21432
0.009117	0.006932	0.068227	0.617078
0.026538	0.031179	0.070926	0.107563
0.108075	0.01126	0.067673	0.095407
0.064771	0.123761	0.069785	0.080826
0.024662	0.025936	0.076435	0.069018
0.063691	0.012432	0.066413	0.069808
0.080873	0.009218	0.063219	0.117499
0.00873	0.02312	0.080117	0.064093
0.033806	0.026733	0.097737	0.051374
0.057192	0.018335	0.055896	0.034081
0.041872	0.028411	0.051915	0.172706
0.051212	0.044749	0.049397	0.078605
0.025362	0.080555	0.046371	0.13373
0.118653	0.01399	0.056693	0.111292
0.063411	0.010824	0.060407	0.025545
0.013873	0.052721	0.051457	0.09535
0.093313	0.030759	0.043801	0.02164
0.076643	0.040906	0.040116	0.007006
0.052985	0.052887	0.045903	0.085596
0.059994	0.052621	0.041763	0.066972
0.036676	0.015907	0.078058	0.009553
0.138339	0.006567	0.045186	0.015091
0.056483	0.013804	0.043177	0.079281
0.079038	0.06447	0.040505	0.020933
0.044956	0.041295	0.03465	0.01388
0.01599	0.012986	0.035075	0.011354
0.062754	0.031263	0.031961	0.086043
0.089913	0.009723	0.083198	0.014349
0.107584	0.0546	0.045181	0.147692
0.076202	0.022186	0.02883	0.023947
0.059004	0.121124	0.022493	0.075991
0.130395	0.007326	0.027044	0.033716
0.107563	0.057212	0.077584	0.021765
0.051502	0.014264	0.056923	0.025176
0.04543	0.008473	0.017814	0.032251
0.034419	0.029496	0.006199	0.050076
0.06294	0.072576	0.011181	0.022174
0.095464	0.010042	0.009126	0.034291
0.013861	0.022385	0.013194	0.036298
0.048411	0.12559	0.010078	0.165716
0.03533	0.019506	0.012332	0.259524
0.063148	0.09209	0.005925	0.084986
0.028461	0.015672	0.006379	0.413581
0.038798	0.084763	0.007503	0.477969
0.092549	0.110026	0.009514	0.51069
0.014775	0.039715	0.005314	0.592984
0.133617	0.063681	0.005962	0.395666
0.088052	0.142072	0.00675	0.31105
0.049941	0.038171	0.008011	0.362633
0.076815	0.026561	0.006308	0.4249
0.0286	0.103733	0.023301	0.411708
0.066525	0.009055	0.032492	0.537064
0.142804	0.058134	0.024424	0.367968
0.049127	0.007007	0.056215	0.370562
0.07993	0.102538	0.016853	0.015361
0.075919	0.147838	0.049874	0.021578
0.058073	0.015486	0.042993	0.016023
0.071129	0.008254	0.07028	0.021921
0.113693	0.031396	0.023649	0.03075
0.042788	0.039263	0.084628	0.052213
0.045977	0.016007	0.071388	0.015897
0.087542	0.096777	0.081695	0.031492
0.113253	0.057412	0.07723	0.076599
0.077165	0.027186	0.012207	0.016632
0.088074	0.121919	0.024541	0.031431
0.096686	0.035728	0.009189	0.066675
0.116717	0.008829	0.098369	0.088473
0.058171	0.111	0.009924	0.031713
0.075153	0.053236	0.066229	0.025496
0.068557	0.012436	0.012863	0.02766
0.093731	0.006056	0.095336	0.022819
0.080478	0.050598	0.039363	0.128137
0.121178	0.084818	0.074451	0.046582
0.092815	0.03063	0.051561	0.041745
0.132726	0.127351	0.038648	0.031407
0.129746	0.007051	0.018827	0.068815
0.11315	0.045342	0.012832	0.125505
0.125865	0.157043	0.033423	0.042786
0.100108	0.051528	0.090932	0.038018
0.119645	0.075549	0.00717	0.038439
0.113995	0.027715	0.104608	0.098502
0.111867	0.064875	0.038601	0.098144
0.091636	0.013006	0.024604	0.040723
0.087065	0.018548	0.023295	0.087175
0.085593	0.006517	0.023281	0.186523
0.118202	0.113133	0.025521	0.048124
0.08541	0.063867	0.03708	0.05415
0.113737	0.158706	0.010857	0.053076
0.070105	0.017638	0.009227	0.061361
0.119716	0.074483	0.028682	0.252879
0.074493	0.173582	0.00668	0.45481
0.06518	0.021854	0.009911	0.471326
0.125452	0.009632	0.056893	0.5299
0.094109	0.031422	0.036353	0.166209
0.11124	0.009281	0.034654	0.13907
0.059311	0.010052	0.021703	0.285752
0.071975	0.021179	0.043063	0.051438
0.102511	0.033444	0.153193	0.166974
0.052205	0.015906	0.05688	0.072081
0.094751	0.040433	0.05424	0.114544
0.11611	0.132015	0.012414	0.109118
0.056726	0.146021	0.006446	0.090141
0.098419	0.031488	0.020735	0.142167
0.094168	0.036775	0.027052	0.066179
0.102082	0.017068	0.01259	0.098758
0.091521	0.081311	0.005518	0.380604
0.090207	0.072369	0.043189	0.151422
0.044456	0.018847	0.013556	0.141286
0.05797	0.073611	0.007049	0.151409
0.105807	0.015777	0.027218	0.128502
0.08835	0.022778	0.006195	0.274151
0.09245	0.063049	0.031357	0.169438
0.040022	0.031828	0.051032	0.511232
0.077692	0.060408	0.058495	0.601257
0.04503	0.025967	0.019016	0.046541
0.080456	0.021525	0.018753	0.112732
0.071404	0.120518	0.069557	0.045231
0.040111	0.048696	0.094697	0.072838
0.09533	0.160546	0.131022	0.099974
0.077107	0.093522	0.047917	0.045955
0.077842	0.030399	0.071672	0.02197
0.060584	0.033184	0.018624	0.112468
0.063951	0.075681	0.052837	0.045112
0.07161	0.029598	0.132055	0.0305
0.086289	0.11011	0.010822	0.059939
0.09138	0.041364	0.083074	0.034117
0.033885	0.039481	0.012351	0.046232
0.089285	0.069306	0.028461	0.032978
0.051223	0.046789	0.044908	0.039023
0.086803	0.050049	0.009869	0.024355
0.066152	0.037555	0.038089	0.100763
0.065979	0.074728	0.020636	0.037348
0.07153	0.045449	0.00782	0.008427
0.075508	0.044263	0.028754	0.019231
0.042627	0.07306	0.096582	0.021506
0.087116	0.047816	0.108283	0.006276
0.036808	0.069231	0.103942	0.019717
0.046184	0.066538	0.039359	0.033124
0.066277	0.103565	0.036063	0.017794
0.028399	0.103978	0.071843	0.063839
0.085666	0.048191	0.013018	0.012372
0.059027	0.101195	0.085096	0.045916
0.032309	0.098239	0.065765	0.008896
0.063935	0.147726	0.007162	0.020969
0.02784	0.075713	0.132931	0.041385
0.046788	0.12304	0.051888	0.030753
0.033336	0.090109	0.021226	0.01364
0.023631	0.094413	0.064821	0.012059
0.075401	0.173923	0.045971	0.029031
0.037039	0.213189	0.113344	0.021656
0.070394	0.113933	0.060253	0.045215
0.025853	0.089735	0.027577	0.041947
0.071868	0.095016	0.077454	0.025474
0.043674	0.088769	0.061014	0.02035
0.06473	0.093411	0.012928	0.013249
0.03141	0.137528	0.112351	0.049519
0.066191	0.107448	0.061141	0.024889
0.043531	0.100128	0.005177	0.035825
0.039578	0.124548	0.078514	0.009532
0.0226	0.126854	0.141752	0.018603
0.038271	0.217133	0.062245	0.054466
0.029034	0.14352	0.054022	0.044513
0.030187	0.119769	0.121194	0.029646
0.033857	0.163422	0.094395	0.014982
0.021423	0.158494	0.04365	0.038922
0.021056	0.114775	0.11492	0.023204
0.039354	0.109733	0.018695	0.02479
0.032694	0.09631	0.043841	0.043777
0.02411	0.142697	0.101469	0.022142
0.051188	0.122567	0.028022	0.012896
0.018501	0.104458	0.067748	0.02091
0.028154	0.132489	0.288364	0.015941
0.031959	0.086318	0.226816	0.036172
0.017098	0.134061	0.333133	0.013368
0.014438	0.095089	0.335628	0.077659
0.032111	0.11904	0.330119	0.02383
0.028805	0.12701	0.321774	0.046816
0.009212	0.159551	0.320038	0.011334
0.013696	0.148159	0.315799	0.037845
0.017498	0.074936	0.314617	0.023274
0.032064	0.012096	0.300914	0.082151
0.012545	0.052795	0.303048	0.049003
0.027879	0.009222	0.126801	0.006548
0.04652	0.032318	0.054442	0.013398
0.021623	0.09573	0.051335	0.090561
0.029665	0.022698	0.042594	0.047222
0.031499	0.007983	0.08737	0.05773
0.015767	0.046248	0.150584	0.541519
0.025266	0.059343	0.09106	0.508109
0.008541	0.008206	0.02353	0.574711
0.021948	0.026383	0.006531	0.070873
0.008329	0.034828	0.021877	0.049698
0.028439	0.039031	0.041347	0.058903
0.012368	0.017479	0.009111	0.178771
0.00883	0.011188	0.011635	0.094609
0.01024	0.03061	0.03303	0.186707
0.014943	0.011602	0.007984	0.182973
0.013467	0.028918	0.023915	0.283209
0.008064	0.010502	0.008943	0.479999
0.007617	0.025378	0.01834	0.306918
0.010542	0.034545	0.00808	0.457304
0.006257	0.011872	0.014189	0.517009
0.008548	0.042772	0.011619	0.362414
0.014981	0.046887	0.01868	0.060278
0.025001	0.06116	0.053293	0.095799
0.007292	0.007467	0.038615	0.079391
0.033354	0.025437	0.018448	0.103397
0.020365	0.023477	0.031742	0.084656
0.012858	0.023289	0.006918	0.047478
0.047182	0.009849	0.069136	0.09108
0.034141	0.027501	0.021406	0.057212
0.035742	0.062081	0.095094	0.035861
0.027267	0.007943	0.020349	0.018137
0.037623	0.021509	0.053873	0.047726
0.013996	0.020092	0.024072	0.095579
0.025575	0.017869	0.209429	0.043921
0.012592	0.02309	0.032692	0.067577
0.054151	0.011487	0.038643	0.116486
0.048527	0.009206	0.014229	0.189269
0.065754	0.018393	0.040978	0.189245
0.047961	0.007797	0.025636	0.533297
0.035613	0.008981	0.052411	0.47476
0.074663	0.034022	0.019936	0.017592
0.018103	0.046633	0.028714	0.021752
0.056875	0.011384	0.027034	0.049147
0.007568	0.031886	0.046289	0.014628
0.069975	0.007744	0.007691	0.051412
0.041893	0.032238	0.017526	0.007545
0.04537	0.01661	0.014911	0.042943
0.086126	0.014823	0.039108	0.058347
0.012548	0.092153	0.041603	0.023897
0.030512	0.011969	0.025257	0.033428
0.019404	0.015862	0.052687	0.018945
0.075867	0.005747	0.019632	0.040985
0.037909	0.016143	0.029359	0.01261
0.094639	0.017215	0.03611	0.01572
0.0596	0.041387	0.04371	0.014737
0.048139	0.011767	0.043657	0.017666
0.056714	0.028571	0.040368	0.043882
0.013121	0.029597	0.045897	0.022523
0.074062	0.019067	0.02118	0.0213
0.030518	0.008368	0.039418	0.043754
0.067723	0.04804	0.027466	0.01527
0.052903	0.028521	0.051875	0.019045
0.092623	0.079789	0.168455	0.039593
0.065854	0.042891	0.156789	0.034559
0.079401	0.016838	0.146369	0.044698
0.025583	0.008486	0.139065	0.008123
0.119692	0.012588	0.125745	0.026385
0.007857	0.018886	0.127186	0.018182
0.036305	0.011534	0.124014	0.024475
0.091418	0.014911	0.104382	0.038358
0.043198	0.010382	0.108851	0.006394
0.015825	0.042773	0.096285	0.022947
0.128176	0.014015	0.105785	0.006677
0.111932	0.051999	0.07792	0.088103
0.013584	0.013374	0.074	0.097441
0.038047	0.010348	0.087085	0.007199
0.124491	0.048526	0.06795	0.057894
0.09902	0.021816	0.063513	0.037009
0.025863	0.109156	0.075733	0.034386
0.006005	0.026827	0.021276	0.029641
0.012063	0.041118	0.053406	0.054475
0.094502	0.028741	0.042269	0.013992
0.07607	0.032067	0.042621	0.044962
0.049966	0.048897	0.034907	0.02459
0.056166	0.012281	0.053097	0.101993
0.118547	0.039484	0.031804	0.418455
0.112545	0.020634	0.030597	0.495041
0.133281	0.017259	0.03396	0.093072
0.090724	0.014832	0.026385	0.043862
0.045569	0.031377	0.018389	0.103987
0.070188	0.024342	0.029868	0.037285
0.070691	0.026441	0.019055	0.135533
0.058015	0.014867	0.024121	0.031403
0.027266	0.113182	0.014351	0.144278
0.126832	0.012111	0.021974	0.052742
0.071071	0.016547	0.013382	0.02062
0.03006	0.017898	0.005998	0.012607
0.099734	0.022256	0.007882	0.033409
0.03737	0.034518	0.008729	0.009308
0.043011	0.018487	0.030495	0.08318
0.010723	0.05248	0.02011	0.159426
0.095979	0.019599	0.015257	0.064693
0.12673	0.013674	0.045165	0.035599
0.022939	0.012781	0.019135	0.073658
0.093892	0.020459	0.009985	0.014181
0.074604	0.021959	0.028153	0.012224
0.08562	0.082633	0.056432	0.046815
0.014908	0.013418	0.079452	0.037593
0.102835	0.014291	0.013931	0.200817
0.059499	0.040453	0.026873	0.084331
0.048232	0.018125	0.026851	0.008627
0.101655	0.017939	0.008209	0.025005
0.04502	0.016116	0.086113	0.079801
0.097317	0.015323	0.022839	0.018244
0.030118	0.01831	0.043271	0.034122
0.082215	0.031554	0.020214	0.072864
0.09341	0.027346	0.068277	0.041146
0.063921	0.039857	0.031276	0.050556
0.057969	0.018594	0.006189	0.0977
0.008984	0.037409	0.034264	0.294655
0.110992	0.018965	0.050108	0.476522
0.052856	0.06965	0.02329	0.196672
0.042104	0.034389	0.045317	0.193652
0.079296	0.015706	0.008126	0.177505
0.021629	0.021317	0.066874	0.164262
0.074509	0.047156	0.055829	0.185937
0.06587	0.055187	0.02334	0.200862
0.030443	0.019353	0.028223	0.194801
0.04035	0.026784	0.015175	0.157529
0.014847	0.015079	0.034958	0.181478
0.136198	0.034347	0.056302	0.151567
0.068154	0.038982	0.092505	0.132816
0.02908	0.015347	0.090992	0.179509
0.080424	0.035419	0.1219	0.157326
0.044128	0.018702	0.142306	0.119717
0.013044	0.019424	0.231853	0.099455
0.006233	0.029058	0.101685	0.149013
0.009154	0.03683	0.09371	0.112748
0.04478	0.033629	0.018688	0.165171
0.036197	0.022038	0.06893	0.128919
0.028953	0.028016	0.093245	0.135058
0.011696	0.031857	0.033043	0.098453
0.077514	0.059684	0.006703	0.082505
0.020456	0.046745	0.01408	0.14498
0.052589	0.048202	0.018753	0.112769
0.036857	0.023977	0.00625	0.127595
0.049843	0.067222	0.049514	0.068056
0.01826	0.121013	0.124375	0.135621
0.015462	0.020936	0.062072	0.078824
0.024788	0.025863	0.088611	0.091566
0.037697	0.027272	0.350884	0.111891
0.051141	0.056225	0.248873	0.102653
0.055238	0.023313	0.268365	0.143449
0.012117	0.02178	0.234111	0.143289
0.005949	0.047798	0.243575	0.136535
0.108154	0.019405	0.242648	0.139035
0.029262	0.023866	0.263919	0.133671
0.017582	0.043144	0.249647	0.133795
0.032295	0.025919	0.271755	0.128504
0.063123	0.021806	0.222965	0.124658
0.02375	0.048123	0.226657	0.121793
0.014912	0.021909	0.200963	0.12058
0.042741	0.033362	0.245169	0.037704
0.008067	0.072522	0.265092	0.118016
0.010342	0.025362	0.216211	0.10997
0.038103	0.045469	0.227494	0.108397
0.023643	0.029194	0.239308	0.112823
0.022514	0.103409	0.249644	0.113007
0.007548	0.024293	0.238189	0.095896
0.010827	0.060316	0.225599	0.086116
0.035798	0.041486	0.227022	0.089183
0.024489	0.024564	0.238051	0.072831
0.049585	0.036967	0.206398	0.085924
0.05022	0.04914	0.204207	0.086701
0.00924	0.087954	0.250174	0.09396
0.007836	0.031368	0.21445	0.049735
0.068608	0.046963	0.243455	0.069766
0.019212	0.045762	0.235992	0.037343
0.030296	0.024521	0.212855	0.073261
0.033846	0.03282	0.243166	0.099748
0.026129	0.028137	0.195019	0.057533
0.078957	0.033749	0.230429	0.060316
0.011816	0.028534	0.247722	0.071135
0.045041	0.028734	0.229206	0.06789
0.006971	0.030116	0.211436	0.041836
0.045196	0.039668	0.220412	0.037172
0.015685	0.033942	0.124837	0.023707
0.051888	0.029359	0.096335	0.025752
0.025395	0.033391	0.020591	0.081261
0.009196	0.036871	0.010836	0.04362
0.006997	0.05163	0.006596	0.094193
0.05718	0.026929	0.045742	0.017993
0.010482	0.10777	0.045576	0.02629
0.018122	0.056938	0.030143	0.123959
0.012891	0.030824	0.072748	0.042585
0.035947	0.038705	0.05366	0.021749
0.018914	0.034991	0.030217	0.031386
0.013471	0.033154	0.071329	0.014031
0.022764	0.039512	0.015533	0.015949
0.016649	0.089385	0.015113	0.046886
0.050405	0.037397	0.032418	0.010406
0.021497	0.030011	0.038895	0.066301
0.080242	0.040731	0.013237	0.082146
0.018195	0.048337	0.028755	0.013206
0.060033	0.037207	0.007774	0.09335
0.050128	0.029718	0.022409	0.080986
0.027804	0.121787	0.019574	0.032361
0.031154	0.092037	0.034983	0.009575
0.046057	0.033197	0.016385	0.071013
0.058871	0.033352	0.014845	0.032913
0.091247	0.052667	0.007232	0.016393
0.096387	0.046316	0.012656	0.118173
0.081085	0.030743	0.155169	0.094345
0.100223	0.044022	0.091938	0.018443
0.053291	0.029233	0.080139	0.018242
0.036456	0.038319	0.080805	0.082657
0.087962	0.034119	0.082705	0.098046
0.095324	0.059825	0.064431	0.047736
0.063388	0.034224	0.06929	0.01408
0.052453	0.033076	0.06635	0.064636
0.02507	0.034554	0.043943	0.091141
0.047377	0.034408	0.041003	0.052647
0.081875	0.044039	0.030823	0.030521
0.059795	0.12846	0.019568	0.011895
0.044434	0.034636	0.026906	0.011941
0.064984	0.042552	0.030368	0.041024
0.081751	0.038368	0.017776	0.012063
0.06556	0.03768	0.093945	0.021172
0.033341	0.038623	0.093872	0.071695
0.052868	0.035516	0.057121	0.094149
0.067996	0.046176	0.100638	0.013059
0.016222	0.037199	0.050197	0.077393
0.031739	0.034394	0.086437	0.008837
0.106481	0.042618	0.025455	0.032706
0.045378	0.059763	0.006414	0.019805
0.063763	0.051037	0.028654	0.045083
0.025385	0.037837	0.017953	0.016161
0.030803	0.038936	0.012989	0.153459
0.009334	0.142678	0.011268	0.080788
0.044744	0.050103	0.023403	0.110905
0.068578	0.043912	0.045552	0.052156
0.012502	0.041236	0.014699	0.021794
0.013707	0.039457	0.024481	0.051779
0.021718	0.134942	0.0158	0.024169
0.043847	0.078583	0.007238	0.038881
0.009884	0.049752	0.061409	0.117544
0.025402	0.070178	0.060211	0.053189
0.10807	0.046017	0.016925	0.062791
0.076828	0.039973	0.049357	0.018123
0.01309	0.058515	0.01482	0.028871
0.009397	0.037277	0.06392	0.065156
0.023581	0.051701	0.045589	0.044526
0.046679	0.07949	0.006887	0.007125
0.06391	0.040521	0.05961	0.095183
0.006297	0.0423	0.026225	0.062089
0.014712	0.164526	0.080084	0.007518
0.011056	0.069477	0.043511	0.074508
0.068269	0.045054	0.06166	0.0459
0.029976	0.053928	0.095238	0.054518
0.068252	0.082589	0.025933	0.01966
0.021436	0.041755	0.057168	0.04238
0.02481	0.050732	0.009029	0.012947
0.034746	0.065648	0.018908	0.044487
0.013403	0.044833	0.031247	0.023752
0.025213	0.064716	0.046626	0.038534
0.014451	0.046316	0.025089	0.071655
0.006929	0.08033	0.010819	0.049229
0.020679	0.100941	0.057694	0.053905
0.008013	0.08835	0.02385	0.064157
0.067634	0.06192	0.099595	0.018763
0.016872	0.045482	0.008731	0.029696
0.025457	0.052229	0.081265	0.102389
0.018979	0.060233	0.030167	0.065917
0.013207	0.076038	0.055869	0.045228
0.007858	0.051419	0.095396	0.007051
0.02122	0.083258	0.049255	0.096448
0.017238	0.080073	0.11234	0.062855
0.028692	0.057555	0.051115	0.007978
0.012972	0.053926	0.012271	0.046148
0.010841	0.051159	0.005936	0.019779
0.03716	0.053035	0.103073	0.043313
0.009262	0.158122	0.190335	0.012748
0.031196	0.083438	0.079882	0.078881
0.023266	0.093638	0.058454	0.044492
0.018352	0.05402	0.040264	0.066869
0.01509	0.061285	0.091854	0.114935
0.039638	0.051979	0.10264	0.02414
0.016827	0.057219	0.067865	0.038505
0.012903	0.09076	0.052127	0.008358
0.01118	0.116169	0.067262	0.064997
0.019557	0.063412	0.015406	0.053816
0.026879	0.059372	0.077252	0.091814
0.012125	0.059834	0.036637	0.06883
0.020277	0.059461	0.018502	0.02959
0.056134	0.112084	0.008762	0.051079
0.015782	0.122954	0.016567	0.068007
0.020113	0.099872	0.030585	0.094363
0.010574	0.093104	0.015918	0.116329
0.014311	0.150062	0.018297	0.083024
0.018605	0.06849	0.099355	0.174413
0.010841	0.084742	0.009167	0.136018
0.007931	0.067952	0.02109	0.127867
0.014229	0.123811	0.03863	0.131709
0.044635	0.067299	0.017022	0.121579
0.051019	0.06724	0.024977	0.126749
0.013489	0.069065	0.04332	0.119027
0.011398	0.260316	0.054805	0.114569
0.019931	0.083888	0.03805	0.117629
0.008641	0.143998	0.009645	0.113524
0.011007	0.07264	0.046971	0.111209
0.055751	0.070192	0.00706	0.103945
0.019619	0.082604	0.033434	0.108252
0.047088	0.140032	0.006434	0.103636
0.009764	0.151643	0.00628	0.099136
0.04551	0.102037	0.196882	0.099964
0.031709	0.136376	0.060323	0.102455
0.009878	0.165438	0.020556	0.111696
0.006668	0.109052	0.035074	0.11415
0.006079	0.084252	0.009484	0.090512
0.01393	0.095103	0.008004	0.115977
0.013469	0.091118	0.027553	0.092482
0.014658	0.14747	0.076246	0.087039
0.028199	0.095617	0.060717	0.087445
0.016207	0.109823	0.030144	0.112967
0.022324	0.144075	0.052499	0.094429
0.007816	0.103094	0.027861	0.101071
0.059172	0.295283	0.129411	0.077485
0.018966	0.148472	0.048903	0.062865
0.019065	0.114105	0.086831	0.083763
0.032437	0.149972	0.072723	0.074122
0.042473	0.15153	0.044036	0.07857
0.026974	0.111084	0.016321	0.095412
0.048425	0.255373	0.036118	0.080437
0.058026	0.192759	0.032721	0.056261
0.022249	0.138857	0.008528	0.072788
0.015149	0.133129	0.049862	0.065426
0.034448	0.143673	0.036852	0.071562
0.028759	0.216263	0.00625	0.101545
0.020866	0.225814	0.025299	0.06268
0.017413	0.233021	0.024784	0.068146
0.021301	0.261182	0.008957	0.041627
0.038809	0.243556	0.037338	0.06416
0.033183	0.090362	0.022191	0.057321
0.01951	0.0278	0.00852	0.071504
0.036191	0.036541	0.030799	0.058489
0.027903	0.05993	0.013338	0.049847
0.029669	0.051694	0.008016	0.053848
0.049047	0.127155	0.02017	0.06255
0.03511	0.05476	0.01514	0.057128
0.034403	0.148637	0.035944	0.051391
0.032762	0.047723	0.027032	0.047258
0.060612	0.042786	0.0579	0.039037
0.055767	0.052596	0.051205	0.082068
0.037089	0.053983	0.021238	0.043568
0.043533	0.079081	0.035135	0.052437
0.059118	0.115372	0.125134	0.04126
0.045348	0.075897	0.059298	0.034656
0.053507	0.055342	0.380364	0.060426
0.039153	0.074927	0.276225	0.03905
0.05816	0.103622	0.434905	0.028139
0.044325	0.088194	0.441515	0.046008
0.049702	0.122429	0.423998	0.04578
0.046524	0.129106	0.426989	0.032579
0.047204	0.143299	0.41134	0.038783
0.053319	0.165518	0.41337	0.068357
0.055583	0.363766	0.385345	0.051585
0.04574	0.261748	0.418006	0.043763
0.047176	0.220937	0.405776	0.050751
0.061975	0.296806	0.408024	0.037086
0.055843	0.104852	0.398544	0.035224
0.056259	0.062055	0.38797	0.030556
0.062337	0.087395	0.402847	0.042428
0.063465	0.103459	0.382688	0.032499
0.095106	0.068369	0.174516	0.035391
0.056752	0.021366	0.374694	0.031057
0.043914	0.043896	0.327659	0.042061
0.038271	0.112373	0.380337	0.027367
0.054284	0.006828	0.159923	0.02739
0.03154	0.007814	0.114753	0.02792
0.021168	0.125164	0.007452	0.023475
0.049154	0.015961	0.013855	0.011898
0.015406	0.029954	0.0064	0.008055
0.011411	0.098183	0.020605	0.02201
0.045067	0.050783	0.009017	0.036191
0.009815	0.010639	0.015327	0.009212
0.014632	0.016768	0.036247	0.045481
0.009144	0.04425	0.026968	0.022793
0.016013	0.014099	0.051058	0.064304
0.040155	0.039342	0.006581	0.021504
0.020148	0.103624	0.02166	0.015923
0.018899	0.12491	0.017884	0.041596
0.00927	0.038882	0.029378	0.06411
0.018281	0.013373	0.035754	0.015311
0.073875	0.145011	0.024507	0.03228
0.022125	0.026696	0.012176	0.009543
0.021124	0.036091	0.029054	0.042447
0.017648	0.024646	0.05693	0.055307
0.015721	0.061532	0.068367	0.018463
0.018398	0.094497	0.015756	0.032716
0.019293	0.023865	0.06029	0.076829
0.020926	0.063026	0.033733	0.087789
0.020969	0.07764	0.037364	0.041042
0.016701	0.051871	0.021932	0.014765
0.015955	0.049051	0.035322	0.100464
0.012291	0.010867	0.022397	0.015867
0.016591	0.048687	0.045245	0.028695
0.012757	0.033707	0.057209	0.057978
0.022721	0.023497	0.03891	0.029117
0.012719	0.070704	0.024822	0.052023
0.00704	0.080735	0.059766	0.044417
0.018597	0.059344	0.050206	0.011301
0.020646	0.023891	0.00982	0.02882
0.010775	0.041113	0.027322	0.046246
0.012701	0.054408	0.022831	0.08682
0.014253	0.073227	0.047618	0.10442
0.010802	0.038692	0.020938	0.070334
0.012843	0.09692	0.043402	0.028632
0.017191	0.031812	0.069926	0.054395
0.01548	0.062828	0.012619	0.072362
0.024319	0.074046	0.078358	0.030559
0.014878	0.130745	0.046061	0.04483
0.018449	0.043374	0.066087	0.012079
0.013698	0.059654	0.041104	0.097542
0.00684	0.077083	0.012556	0.009547
0.015931	0.118664	0.007412	0.016993
0.023609	0.034337	0.02577	0.050177
0.019113	0.156354	0.060442	0.064863
0.022472	0.066218	0.03959	0.031659
0.005205	0.053504	0.050961	0.069455
0.009314	0.090132	0.017059	0.020674
0.017899	0.043882	0.076777	0.102576
0.019188	0.080336	0.086507	0.03436
0.014926	0.074482	0.047846	0.034574
0.01845	0.073787	0.028511	0.012127
0.02118	0.216261	0.083787	0.02389
0.008778	0.089521	0.021776	0.018596
0.008012	0.093908	0.069173	0.048604
0.016694	0.170764	0.077543	0.083555
0.019124	0.135168	0.055356	0.047353
0.016039	0.132207	0.069324	0.010351
0.009377	0.161605	0.011988	0.030134
0.007375	0.187213	0.034878	0.067163
0.015279	0.22493	0.060508	0.00694
0.013149	0.186427	0.08416	0.014059
0.012363	0.247687	0.05255	0.045346
0.016311	0.275446	0.086174	0.030477
0.018144	0.023645	0.013422	0.007351
0.019491	0.010072	0.03111	0.063713
0.015467	0.035267	0.081442	0.04402
0.011027	0.034377	0.06998	0.040823
0.017901	0.023077	0.108776	0.057773
0.013228	0.022637	0.080316	0.084954
0.019234	0.040518	0.064295	0.020882
0.017903	0.053806	0.034976	0.08433
0.009566	0.038201	0.032757	0.071469
0.009225	0.05431	0.045335	0.066665
0.013872	0.030566	0.051879	0.043211
0.013193	0.062776	0.088775	0.066437
0.010671	0.073815	0.024749	0.129331
0.014308	0.042456	0.091449	0.05429
0.019378	0.059288	0.017967	0.120794
0.017423	0.076774	0.063927	0.101319
0.007203	0.033684	0.063371	0.040759
0.01433	0.007841	0.077469	0.025648
0.017282	0.065991	0.129644	0.042367
0.015129	0.053262	0.090218	0.009198
0.008004	0.089742	0.02742	0.013247
0.008535	0.043513	0.018574	0.006424
0.01079	0.079888	0.013664	0.029415
0.007026	0.008969	0.041344	0.065772
0.019097	0.039456	0.056425	0.081212
0.087271	0.006897	0.034816	0.089152
0.030561	0.018851	0.051006	0.016684
0.055751	0.026977	0.079713	0.012477
0.032747	0.073901	0.023327	0.070511
0.042282	0.073477	0.046028	0.024471
0.007683	0.089089	0.059117	0.044064
0.027867	0.040013	0.00807	0.050646
0.017869	0.048157	0.073125	0.085147
0.008906	0.055464	0.121923	0.070307
0.020353	0.023521	0.08485	0.006873
0.00957	0.042398	0.027518	0.102228
0.052529	0.019847	0.035146	0.016332
0.043677	0.093521	0.110923	0.115388
0.042361	0.132402	0.058986	0.097747
0.007177	0.014298	0.008242	0.102832
0.035942	0.042508	0.053315	0.063914
0.055619	0.050348	0.069303	0.053132
0.027486	0.10212	0.026528	0.059395
0.019262	0.067193	0.008179	0.04831
0.0465	0.07923	0.009522	0.039584
0.067173	0.030546	0.023182	0.005549
0.028672	0.019891	0.032122	0.114199
0.051846	0.009972	0.043264	0.065932
0.022408	0.134887	0.059255	0.027862
0.019663	0.018844	0.080638	0.092429
0.046102	0.054758	0.056456	0.08146
0.065396	0.079937	0.075888	0.060033
0.040853	0.011936	0.067152	0.012884
0.078913	0.033957	0.013105	0.041836
0.038744	0.009433	0.165559	0.058494
0.018337	0.07541	0.056532	0.030525
0.012856	0.043921	0.095389	0.112323
0.007344	0.09261	0.044381	0.054571
0.033362	0.051768	0.033326	0.146403
0.028961	0.108444	0.049336	0.010125
0.097743	0.024917	0.056007	0.03352
0.019818	0.038779	0.07541	0.088425
0.025749	0.062023	0.021127	0.02789
0.056751	0.0314	0.034785	0.065851
0.051776	0.019096	0.037475	0.073479
0.076552	0.072705	0.07376	0.008371
0.039033	0.00737	0.122546	0.094276
0.018246	0.018846	0.111775	0.011938
0.047855	0.029885	0.063641	0.03921
0.039818	0.132114	0.101872	0.006336
0.032586	0.050558	0.040146	0.045433
0.068142	0.064909	0.054926	0.131421
0.024189	0.028713	0.050255	0.014877
0.015459	0.034091	0.094938	0.018481
0.015197	0.103722	0.076423	0.107008
0.120557	0.066738	0.063679	0.011561
0.050597	0.02535	0.028431	0.059512
0.043509	0.081794	0.052195	0.075232
0.007656	0.161493	0.066265	0.02959
0.025615	0.042862	0.128849	0.035426
0.017331	0.049532	0.082007	0.125752
0.066956	0.007459	0.060404	0.103212
0.054359	0.131617	0.054497	0.009341
0.062296	0.07839	0.069422	0.08934
0.076893	0.092217	0.070939	0.012901
0.043428	0.017111	0.092458	0.051759
0.068269	0.120756	0.098587	0.022692
0.021925	0.082976	0.087029	0.009246
0.045407	0.041056	0.155172	0.116475
0.080709	0.045282	0.127185	0.020706
0.009485	0.016516	0.146726	0.035151
0.07968	0.076493	0.089715	0.020677
0.015281	0.015076	0.093714	0.088073
0.038055	0.093967	0.134099	0.021905
0.018388	0.026921	0.12193	0.105314
0.07984	0.154029	0.110014	0.043696
0.035106	0.041104	0.125371	0.054958
0.006765	0.016011	0.118604	0.066994
0.029068	0.08948	0.196062	0.032705
0.035007	0.087443	0.168041	0.031863
0.043696	0.140641	0.068331	0.076074
0.012444	0.023528	0.057049	0.034627
0.017411	0.038517	0.061925	0.042761
0.0218	0.074983	0.024502	0.049864
0.068992	0.03285	0.043628	0.031567
0.027928	0.132386	0.006342	0.027744
0.039275	0.18785	0.012122	0.061865
0.056174	0.008848	0.039602	0.044676
0.085531	0.064413	0.010498	0.119195
0.006663	0.089728	0.008058	0.129702
0.10568	0.069232	0.019881	0.034203
0.014937	0.191848	0.029628	0.034328
0.064209	0.115291	0.018902	0.057029
0.088743	0.138791	0.015704	0.099662
0.008079	0.045447	0.029154	0.046828
0.007786	0.009281	0.026058	0.097626
0.122359	0.104319	0.036163	0.03613
0.032518	0.012303	0.042298	0.041593
0.074637	0.085417	0.038332	0.082073
0.115611	0.193575	0.02891	0.074312
0.0457	0.104518	0.070392	0.058342
0.139485	0.056596	0.034957	0.052905
0.008414	0.136942	0.049995	0.097666
0.044684	0.055012	0.073343	0.079254
0.071449	0.058411	0.045291	0.121388
0.012059	0.081673	0.047751	0.058752
0.067817	0.080153	0.050976	0.068338
0.030943	0.009386	0.058352	0.060596
0.038725	0.013954	0.058942	0.050875
0.020029	0.076352	0.07851	0.04906
0.017699	0.027006	0.058472	0.053071
0.080448	0.057614	0.077965	0.080665
0.061507	0.066504	0.089363	0.100469
0.070161	0.091562	0.057889	0.059345
0.012347	0.049379	0.06822	0.078972
0.088296	0.037745	0.073661	0.084381
0.032021	0.02111	0.083392	0.117382
0.019854	0.173077	0.102779	0.079098
0.051672	0.132133	0.05396	0.116125
0.024165	0.03206	0.066096	0.091976
0.023748	0.147163	0.093058	0.109518
0.038758	0.016731	0.104446	0.103561
0.025117	0.071439	0.088206	0.089446
0.015866	0.123205	0.09671	0.08251
0.09903	0.011564	0.100094	0.081072
0.068668	0.061536	0.0997	0.158499
0.012638	0.071626	0.125515	0.110596
0.03582	0.054617	0.097385	0.152808
0.036006	0.117204	0.082407	0.289323
0.031792	0.051639	0.112654	0.539247
0.024659	0.042545	0.138294	0.631512
0.005942	0.039672	0.092672	0.66144
0.040019	0.073588	0.134361	0.046412
0.018282	0.193647	0.090883	0.082229
0.075885	0.01169	0.107174	0.105783
0.057888	0.086994	0.094913	0.051708
0.020717	0.070467	0.0846	0.120128
0.033049	0.111326	0.098232	0.016306
0.035496	0.060721	0.043873	0.084465
0.052347	0.012042	0.074693	0.044767
0.014247	0.038978	0.018613	0.010797
0.01047	0.116193	0.055559	0.107222
0.008216	0.058253	0.063732	0.034072
0.030623	0.037202	0.030233	0.02501
0.011944	0.014727	0.064358	0.05971
0.024431	0.193963	0.031309	0.03456
0.084978	0.031961	0.038436	0.089166
0.080292	0.018266	0.040485	0.025596
0.044807	0.048804	0.01815	0.06312
0.053763	0.080946	0.011296	0.028067
0.049773	0.26984	0.012886	0.02956
0.007064	0.106652	0.009263	0.037221
0.017389	0.138583	0.008916	0.048924
0.045662	0.059311	0.005943	0.051656
0.042574	0.098916	0.017015	0.064009
0.03831	0.043689	0.031536	0.074722
0.05891	0.028909	0.028725	0.068819
0.029913	0.053071	0.032978	0.130765
0.057314	0.080902	0.008894	0.081088
0.046141	0.020433	0.006631	0.09086
0.023171	0.038315	0.067972	0.218184
0.017313	0.058647	0.009673	0.106454
0.020383	0.027638	0.011796	0.109361
0.013388	0.012505	0.033757	0.121666
0.041377	0.091554	0.01025	0.175457
0.076556	0.025527	0.059048	0.334807
0.034186	0.006895	0.012946	0.506265
0.030526	0.048329	0.037144	0.04225
0.063457	0.017176	0.209139	0.437083
0.005463	0.071717	0.435234	0.478582
0.058152	0.082634	0.208812	0.57491
0.022064	0.045141	0.033922	0.08029
0.104608	0.0385	0.076681	0.092314
0.073231	0.036869	0.103585	0.086879
0.0339	0.015071	0.008087	0.079893
0.021813	0.034477	0.075249	0.093833
0.028358	0.013359	0.183559	0.099546
0.091703	0.05804	0.127664	0.101249
0.066313	0.158954	0.162838	0.095442
0.045505	0.196584	0.007913	0.077339
0.043497	0.010256	0.102661	0.10158
0.015112	0.029359	0.031931	0.077924
0.028343	0.072982	0.043883	0.091264
0.015143	0.024559	0.016447	0.074044
0.037172	0.022395	0.009193	0.068599
0.016745	0.007551	0.010493	0.108378
0.025059	0.061246	0.018631	0.101006
0.05294	0.04964	0.029788	0.097568
0.057332	0.035221	0.010095	0.085857
0.033053	0.024039	0.029574	0.10247
0.051736	0.122411	0.024004	0.077256
0.032409	0.151215	0.012217	0.085749
0.017365	0.060777	0.006862	0.079106
0.070014	0.018293	0.017304	0.061077
0.024517	0.104013	0.043908	0.069749
0.07259	0.012821	0.037856	0.093925
0.046955	0.092575	0.022283	0.101028
0.041225	0.008228	0.012275	0.07956
0.021308	0.069154	0.007167	0.08441
0.029507	0.042007	0.027411	0.112608
0.04768	0.0521	0.021871	0.095828
0.030934	0.105893	0.043799	0.089612
0.039685	0.13555	0.04079	0.067117
0.042422	0.014945	0.017178	0.106733
0.036656	0.008498	0.042897	0.087093
0.056005	0.040286	0.028764	0.096314
0.055768	0.064641	0.018807	0.076802
0.05081	0.026146	0.019252	0.068053
0.039363	0.061718	0.054502	0.055521
0.035485	0.118451	0.006809	0.099884
0.040361	0.022275	0.034239	0.056873
0.058269	0.015001	0.018484	0.084705
0.013401	0.10958	0.02666	0.103487
0.017154	0.029954	0.055161	0.088932
0.0182	0.115545	0.023271	0.068391
0.012123	0.008178	0.047793	0.083677
0.016494	0.074213	0.006704	0.091069
0.011836	0.094994	0.028815	0.094356
0.016507	0.140707	0.018557	0.085713
0.013044	0.042997	0.030302	0.097483
0.022372	0.107761	0.006836	0.061277
0.017136	0.014847	0.029918	0.073427
0.01279	0.192205	0.058833	0.063593
0.023918	0.005555	0.007153	0.067465
0.010658	0.02242	0.010843	0.059228
0.036351	0.04315	0.029877	0.074604
0.008586	0.0776	0.072035	0.093634
0.017535	0.031632	0.058301	0.106619
0.022753	0.095313	0.036376	0.086434
0.044	0.074556	0.033027	0.081636
0.020044	0.047904	0.016451	0.095195
0.007468	0.01627	0.084799	0.100128
0.007052	0.183456	0.009739	0.087443
0.064819	0.140582	0.014135	0.110229
0.057448	0.148148	0.013927	0.051004
0.017927	0.025546	0.044452	0.055542
0.031495	0.049625	0.166209	0.058493
0.080266	0.063823	0.032377	0.105471
0.020098	0.069938	0.007459	0.114347
0.053726	0.064054	0.064207	0.089514
0.034579	0.034114	0.127115	0.09289
0.012034	0.086936	0.082551	0.041825
0.082564	0.062996	0.014912	0.096201
0.025248	0.045343	0.015421	0.112611
0.040502	0.030087	0.036543	0.084437
0.055746	0.061195	0.009751	0.058714
0.020955	0.01396	0.010392	0.089
0.042723	0.028789	0.007227	0.060774
0.03713	0.097727	0.440566	0.070128
0.025976	0.021045	0.018308	0.040861
0.034415	0.072926	0.222329	0.056763
0.022861	0.045833	0.10104	0.078942
0.060913	0.080945	0.034462	0.095135
0.039793	0.00849	0.048261	0.10393
0.102254	0.174304	0.12174	0.071405
0.025248	0.126236	0.130789	0.04665
0.094511	0.020234	0.008859	0.089761
0.08529	0.028525	0.006916	0.097729
0.060639	0.076204	0.008903	0.058169
0.093725	0.122648	0.020211	0.10771
0.115428	0.098822	0.007716	0.046909
0.0292	0.028154	0.034549	0.078602
0.124196	0.088526	0.020631	0.034699
0.038826	0.148454	0.022065	0.114241
0.064814	0.135547	0.05564	0.07133
0.053125	0.023964	0.03384	0.097475
0.074965	0.192061	0.007727	0.108691
0.013218	0.136968	0.028656	0.059811
0.052038	0.093117	0.016812	0.087915
0.012764	0.200131	0.403563	0.050405
0.082496	0.04371	0.399922	0.045317
0.039247	0.054686	0.326868	0.053293
0.008659	0.10537	0.337872	0.069245
0.031656	0.082666	0.163698	0.034404
0.023471	0.130508	0.151631	0.087297
0.072537	0.178428	0.182141	0.07377
0.022292	0.098915	0.160003	0.08299
0.009665	0.146651	0.153511	0.061528
0.051299	0.224598	0.099548	0.03812
0.018121	0.139633	0.113221	0.064976
0.061949	0.200214	0.035053	0.099756
0.040677	0.126201	0.109933	0.11174
0.02973	0.256042	0.100663	0.074887
0.051765	0.152896	0.048221	0.080818
0.041908	0.246537	0.020313	0.065835
0.025394	0.133171	0.10553	0.104335
0.016588	0.264738	0.015213	0.056567
0.073988	0.294823	0.016628	0.098014
0.09128	0.180388	0.072819	0.065987
0.065141	0.249938	0.110398	0.040599
0.043819	0.270826	0.082486	0.080604
0.034703	0.095576	0.107904	0.050951
0.041713	0.089115	0.086639	0.046184
0.067509	0.06519	0.08563	0.081235
0.031069	0.045584	0.092025	0.106012
0.013039	0.07234	0.086309	0.041625
0.061222	0.047969	0.077372	0.074228
0.16134	0.070189	0.09174	0.070927
0.047153	0.100881	0.074391	0.112862
0.101937	0.086342	0.046338	0.096601
0.088491	0.071738	0.067893	0.100657
0.012363	0.054446	0.024788	0.090209
0.043943	0.085658	0.031584	0.065538
0.024611	0.040769	0.045562	0.044704
0.086751	0.098888	0.06753	0.081848
0.017915	0.020483	0.049179	0.053073
0.117031	0.03876	0.028002	0.055635
0.037077	0.040996	0.022002	0.085107
0.053472	0.019155	0.010913	0.066112
0.043273	0.056563	0.021392	0.096849
0.006749	0.032177	0.009835	0.093433
0.099894	0.07164	0.463412	0.077391
0.020413	0.04034	0.452123	0.027226
0.091568	0.018413	0.44166	0.033915
0.01463	0.095734	0.451587	0.084488
0.10127	0.086362	0.458326	0.089555
0.044458	0.007334	0.399208	0.056214
0.074448	0.048666	0.411977	0.041565
0.120336	0.062873	0.432711	0.036778
0.020815	0.012211	0.453621	0.043969
0.086512	0.007247	0.405087	0.056069
0.010403	0.063405	0.454044	0.060974
0.022908	0.008688	0.398173	0.036049
0.13772	0.024027	0.415132	0.067716
0.099597	0.01139	0.417484	0.029367
0.006721	0.064918	0.426482	0.062917
0.116624	0.019122	0.437653	0.091226
0.041641	0.0319	0.409751	0.079744
0.095165	0.037335	0.429769	0.084171
0.033498	0.07541	0.409925	0.076399
0.022559	0.055205	0.398794	0.033531
0.105424	0.083946	0.355318	0.026611
0.117424	0.059832	0.413801	0.029127
0.149886	0.065719	0.274927	0.040925
0.159217	0.029437	0.386843	0.053484
0.064281	0.037822	0.402845	0.069263
0.012011	0.023448	0.313157	0.044011
0.073663	0.030061	0.341184	0.07594
0.06233	0.01796	0.279292	0.061484
0.035708	0.041042	0.027349	0.056284
0.023193	0.106276	0.069416	0.081337
0.148477	0.017636	0.155097	0.043498
0.131177	0.013887	0.087841	0.027408
0.12175	0.049599	0.01333	0.039128
0.105734	0.02102	0.033289	0.083315
0.012	0.053149	0.022446	0.036312
0.02504	0.010655	0.106753	0.058182
0.064259	0.020376	0.027406	0.042071
0.034952	0.028033	0.007894	0.047127
0.141845	0.083238	0.044838	0.067776
0.097052	0.076892	0.020348	0.056396
0.153166	0.029019	0.061598	0.034406
0.059695	0.013304	0.011941	0.052481
0.083629	0.01211	0.024344	0.068947
0.062827	0.024211	0.034643	0.025678
0.111486	0.019077	0.029951	0.038285
0.020257	0.012231	0.011006	0.045448
0.040204	0.010198	0.048964	0.0465
0.092461	0.015664	0.026925	0.035401
0.138152	0.036044	0.020807	0.055893
0.073299	0.010743	0.036863	0.050056
0.006359	0.026346	0.013904	0.046019
0.031703	0.018622	0.006358	0.037819
0.133185	0.027899	0.051213	0.036987
0.123161	0.028673	0.049806	0.036118
0.033376	0.021587	0.02086	0.038759
0.085106	0.026278	0.02687	0.018853
0.107192	0.032476	0.01277	0.009959
0.009513	0.045956	0.011252	0.062822
0.144521	0.072408	0.035732	0.008907
0.071924	0.037468	0.065749	0.015131
0.02925	0.042092	0.020939	0.016818
0.092958	0.040622	0.154398	0.014163
0.101302	0.061728	0.188584	0.014077
0.022248	0.048926	0.095058	0.01586
0.017836	0.060839	0.111903	0.010883
0.090762	0.056774	0.337695	0.014426
0.053391	0.071621	0.241261	0.006835
0.044194	0.106518	0.174384	0.184334
0.075461	0.062565	0.208132	0.011471
0.018829	0.063651	0.172628	0.047162
0.043892	0.098409	0.083268	0.032418
0.085017	0.12374	0.054815	0.203128
0.072878	0.145114	0.040855	0.016879
0.110226	0.086911	0.069788	0.009475
0.165366	0.079017	0.018931	0.025055
0.132412	0.072874	0.006019	0.009109
0.028845	0.098176	0.019183	0.026498
0.057364	0.097813	0.01378	0.039481
0.047051	0.126711	0.068456	0.080238
0.06879	0.179885	0.018005	0.028622
0.030263	0.153645	0.125829	0.051132
0.088451	0.18619	0.266522	0.043201
0.122715	0.166277	0.099035	0.033407
0.067056	0.093384	0.073575	0.012941
0.171572	0.072643	0.01741	0.048553
0.042048	0.060897	0.085723	0.034577
0.080411	0.096777	0.022159	0.026448
0.095408	0.100007	0.129849	0.026917
0.098721	0.07332	0.00903	0.046003
0.157208	0.05535	0.010841	0.043681
0.077877	0.063133	0.01597	0.100199
0.06951	0.054945	0.069089	0.403348
0.121878	0.045708	0.007992	0.356887
0.140783	0.06133	0.031049	0.415738
0.098451	0.069165	0.012978	0.092156
0.090013	0.034575	0.02452	0.085544
0.070323	0.031876	0.007762	0.078
0.08552	0.056644	0.01207	0.075972
0.094886	0.024208	0.040316	0.071296
0.101496	0.082389	0.014349	0.067838
0.076233	0.140337	0.007022	0.059838
0.044911	0.051376	0.472991	0.068697
0.110738	0.106255	0.459432	0.053368
0.03287	0.016009	0.312088	0.05586
0.103033	0.009309	0.214269	0.005523
0.00728	0.00968	0.126047	0.038703
0.07984	0.042903	0.11206	0.072524
0.120791	0.056884	0.057329	0.424259
0.033042	0.031992	0.005882	0.124557
0.109986	0.047098	0.032335	0.428844
0.061649	0.029473	0.008906	0.269879
0.049865	0.053493	0.381958	0.250107
0.124966	0.080081	0.376864	0.264324
0.051989	0.006967	0.377936	0.20337
0.02327	0.012058	0.331894	0.226558
0.106563	0.049788	0.353529	0.204162
0.131052	0.104178	0.358014	0.171178
0.019931	0.017293	0.341025	0.215397
0.012412	0.074926	0.351366	0.181817
0.083005	0.010762	0.330068	0.14038
0.094586	0.01037	0.325623	0.14914
0.072492	0.113339	0.203726	0.159947
0.007118	0.014131	0.037938	0.087034
0.0523	0.066602	0.056651	0.136217
0.106009	0.010449	0.027875	0.092028
0.031567	0.070549	0.009785	0.125231
0.040599	0.021315	0.019009	0.035541
0.009071	0.017673	0.009222	0.111011
0.024003	0.031054	0.017862	0.036311
0.14542	0.010319	0.075123	0.03483
0.061367	0.025641	0.457454	0.038116
0.104389	0.024208	0.145311	0.02628
0.022408	0.027611	0.385649	0.100537
0.010639	0.023719	0.364011	0.079478
0.01812	0.043155	0.366197	0.099055
0.04064	0.060353	0.372755	0.038571
0.097269	0.166307	0.372671	0.036961
0.085472	0.080682	0.080507	0.026331
0.143281	0.044214	0.361847	0.017859
0.077049	0.083932	0.368523	0.038955
0.038717	0.049992	0.355796	0.040419
0.063116	0.06162	0.400606	0.018831
0.011217	0.08096	0.345483	0.046843
0.006319	0.079091	0.326865	0.011856
0.023205	0.070357	0.35441	0.033525
0.02298	0.082663	0.383415	0.041623
0.143178	0.090878	0.347745	0.0409
0.103442	0.095638	0.355507	0.028559
0.133586	0.114561	0.133287	0.011097
0.037861	0.149601	0.007432	0.022228
0.02127	0.141368	0.02277	0.055989
0.126295	0.179497	0.033967	0.012262
0.059018	0.194825	0.0119	0.022169
0.031075	0.006128	0.031466	0.051717
0.055896	0.040533	0.037383	0.011664
0.083979	0.024778	0.008047	0.021029
0.03876	0.010854	0.028003	0.006312
0.120747	0.022503	0.041127	0.306434
0.082822	0.037631	0.023624	0.056734
0.006026	0.054528	0.029212	0.022289
0.050173	0.0203	0.048055	0.028992
0.026529	0.031718	0.020465	0.045638
0.038441	0.011133	0.026757	0.018777
0.085118	0.066125	0.018378	0.033024
0.158492	0.005873	0.058484	0.018668
0.058344	0.023267	0.051736	0.05193
0.047333	0.019698	0.033999	0.02946
0.095884	0.045446	0.015682	0.006782
0.032073	0.073419	0.017311	0.015948
0.10225	0.016724	0.009981	0.033809
0.123402	0.03246	0.035123	0.010359
0.029391	0.060715	0.026708	0.044682
0.055347	0.048243	0.009821	0.048107
0.097363	0.021797	0.048657	0.007743
0.138041	0.097814	0.013003	0.015579
0.041976	0.009844	0.006677	0.029914
0.050583	0.049263	0.049174	0.038254
0.009957	0.03847	0.057143	0.039985
0.014531	0.034726	0.034409	0.199213
0.155755	0.059221	0.022875	0.03839
0.087684	0.066967	0.014676	0.216173
0.072431	0.013138	0.029622	0.217375
0.080383	0.039002	0.026989	0.219339
0.042573	0.054856	0.016541	0.221437
0.129562	0.064842	0.027079	0.211514
0.064633	0.032461	0.013991	0.208314
0.135092	0.013164	0.198158	0.211586
0.083192	0.121653	0.006062	0.20326
0.031985	0.02671	0.088888	0.191515
0.10008	0.030304	0.020044	0.202504
0.112812	0.055766	0.051845	0.199121
0.092099	0.041907	0.043012	0.212613
0.093853	0.019775	0.017331	0.21623
0.082918	0.130845	0.014969	0.093436
0.114084	0.009547	0.007227	0.19953
0.073947	0.053818	0.007788	0.207684
0.122999	0.008234	0.026831	0.195966
0.065557	0.041494	0.043399	0.187073
0.056658	0.026939	0.037606	0.197682
0.132503	0.007169	0.007974	0.206405
0.100372	0.020592	0.009138	0.211852
0.068661	0.068147	0.05041	0.209619
0.126828	0.012433	0.06971	0.195484
0.079122	0.096404	0.083539	0.191189
0.123619	0.05339	0.050885	0.198342
0.11481	0.007484	0.045539	0.179445
0.092188	0.03379	0.024028	0.197048
0.100523	0.052046	0.013224	0.197104
0.097993	0.094102	0.049685	0.187358
0.111956	0.018171	0.03079	0.177425
0.136399	0.063052	0.008286	0.18531
0.203875	0.096083	0.006278	0.038062
0.021792	0.048721	0.024177	0.042697
0.00575	0.08351	0.016188	0.169594
0.012784	0.077372	0.016518	0.15857
0.021578	0.01861	0.014452	0.167667
0.016952	0.02857	0.199095	0.16706
0.009571	0.119092	0.008405	0.157695
0.027326	0.016975	0.010273	0.161139
0.020853	0.010825	0.009611	0.155655
0.037961	0.030254	0.087547	0.151706
0.027111	0.086799	0.034818	0.164065
0.012563	0.021367	0.090301	0.150212
0.028907	0.008937	0.092243	0.143342
0.012445	0.12351	0.092538	0.154655
0.009714	0.147899	0.083128	0.157341
0.015308	0.03454	0.046766	0.049398
0.034476	0.008674	0.210858	0.159562
0.009217	0.097674	0.032456	0.139669
0.042185	0.010519	0.072424	0.146032
0.031965	0.10951	0.039746	0.159849
0.043205	0.010002	0.026394	0.045973
0.031826	0.052864	0.06672	0.181686
0.029078	0.244886	0.036727	0.139975
0.027088	0.166145	0.103066	0.135929
0.009354	0.151568	0.010898	0.04659
0.062962	0.018314	0.017812	0.148184
0.022125	0.183587	0.005726	0.167428
0.01597	0.008161	0.083101	0.151642
0.084252	0.127187	0.01318	0.130858
0.038057	0.006238	0.008346	0.158939
0.064981	0.016687	0.0112	0.035379
0.056194	0.174715	0.042387	0.044307
0.083686	0.053881	0.054132	0.131319
0.027504	0.018733	0.008963	0.133438
0.079232	0.219573	0.022257	0.064252
0.036529	0.048573	0.023111	0.120729
0.071056	0.062136	0.010129	0.063051
0.02513	0.015258	0.055526	0.137191
0.045594	0.048748	0.015107	0.130799
0.011746	0.018301	0.010393	0.146607
0.102776	0.025978	0.03726	0.032983
0.094003	0.018854	0.010663	0.135939
0.02302	0.2597	0.051138	0.114661
0.068429	0.007796	0.013666	0.12197
0.062282	0.011348	0.040797	0.13667
0.079409	0.010984	0.017491	0.126371
0.059704	0.015164	0.008275	0.107911
0.03995	0.085753	0.013472	0.143758
0.105332	0.038964	0.0405	0.034224
0.015274	0.010157	0.011713	0.115097
0.062577	0.040724	0.035403	0.104781
0.030578	0.118193	0.009692	0.115548
0.079336	0.028594	0.04112	0.031432
0.07204	0.066231	0.102452	0.104301
0.057433	0.037261	0.079765	0.11794
0.031394	0.125885	0.043713	0.037463
0.106417	0.199646	0.061586	0.083094
0.065484	0.058306	0.040596	0.097908
0.095194	0.135428	0.010998	0.038623
0.018963	0.111784	0.035248	0.043826
0.010542	0.097552	0.24901	0.107698
0.045651	0.082662	0.008064	0.035482
0.029931	0.126907	0.018622	0.044385
0.053399	0.211069	0.005446	0.114881
0.086633	0.256531	0.020713	0.034164
0.100397	0.133108	0.012617	0.105085
0.066755	0.069561	0.012533	0.050377
0.099607	0.105587	0.029164	0.038934
0.036382	0.124438	0.189998	0.084362
0.09776	0.014978	0.007997	0.144009
0.04455	0.050949	0.044759	0.042896
0.111442	0.08271	0.009895	0.090663
0.014654	0.121299	0.020237	0.099836
0.080122	0.094332	0.060281	0.111598
0.060188	0.047549	0.023784	0.060739
0.022333	0.066981	0.028265	0.094421
0.029092	0.083021	0.010233	0.083377
0.092441	0.062091	0.014731	0.099873
0.09905	0.113571	0.036048	0.122971
0.01025	0.071609	0.142764	0.071968
0.043522	0.052837	0.012724	0.108893
0.077014	0.178775	0.02668	0.078869
0.109726	0.166169	0.018196	0.015904
0.098723	0.052726	0.059519	0.088193
0.006831	0.017346	0.009179	0.047595
0.041908	0.119024	0.020033	0.061273
0.017972	0.146373	0.009356	0.140444
0.026357	0.080184	0.022715	0.07297
0.090296	0.104212	0.034226	0.036691
0.09972	0.081672	0.022802	0.012593
0.049985	0.075247	0.010897	0.100234
0.04044	0.141428	0.00943	0.106458
0.036363	0.019247	0.014597	0.125544
0.062855	0.095991	0.012904	0.070427
0.088123	0.06984	0.020693	0.04311
0.006434	0.014285	0.034209	0.029516
0.019185	0.046946	0.022592	0.108966
0.07894	0.025309	0.019307	0.09347
0.013033	0.167524	0.011371	0.051456
0.055307	0.195946	0.008015	0.122331
0.135829	0.095535	0.005965	0.101429
0.029968	0.010225	0.035433	0.006476
0.017398	0.062969	0.489131	0.079917
0.133642	0.039574	0.505057	0.05729
0.077645	0.162825	0.4932	0.108888
0.014117	0.114499	0.49618	0.044491
0.110551	0.054354	0.478036	0.143225
0.049404	0.069965	0.474533	0.090002
0.047082	0.037517	0.473646	0.009351
0.138544	0.139961	0.438282	0.131078
0.028168	0.108597	0.460672	0.00931
0.105263	0.035312	0.448959	0.100424
0.080545	0.055939	0.415172	0.1122
0.160642	0.029892	0.412045	0.008126
0.096942	0.156597	0.006535	0.11696
0.074088	0.047277	0.008484	0.027977
0.115263	0.022962	0.00612	0.136325
0.04109	0.215343	0.487999	0.087744
0.067838	0.08331	0.49237	0.016745
0.006286	0.046637	0.467649	0.008577
0.065986	0.038483	0.46222	0.095657
0.095362	0.120839	0.463923	0.006942
0.020728	0.087995	0.463349	0.008953
0.01673	0.065981	0.433023	0.019451
0.076946	0.077238	0.426863	0.024877
0.031393	0.106039	0.431951	0.019073
0.063794	0.058343	0.452596	0.032399
0.090039	0.022587	0.422967	0.074938
0.03784	0.071979	0.455666	0.007719
0.107126	0.101441	0.455595	0.029403
0.130188	0.049308	0.440235	0.007601
0.127319	0.14968	0.393415	0.075734
0.014432	0.025807	0.417904	0.116556
0.08224	0.093914	0.399479	0.036711
0.101745	0.018165	0.392168	0.005823
0.051904	0.144473	0.377559	0.006778
0.086736	0.059326	0.381221	0.022552
0.095056	0.045826	0.205034	0.013744
0.036913	0.010756	0.147821	0.027775
0.068933	0.035962	0.040638	0.010337
0.081921	0.092148	0.018834	0.00812
0.110161	0.026337	0.046859	0.057356
0.017882	0.110924	0.030889	0.442644
0.050326	0.04737	0.010894	0.47627
0.099235	0.106985	0.0108	0.140386
0.156939	0.030571	0.009919	0.141639
0.019802	0.063566	0.011237	0.126872
0.085424	0.119228	0.012246	0.124088
0.142939	0.058124	0.043003	0.144775
0.014719	0.072594	0.045687	0.132292
0.041377	0.1331	0.021883	0.113459
0.065104	0.159504	0.018413	0.118602
0.107902	0.037098	0.041653	0.137216
0.135998	0.082608	0.050204	0.096478
0.032442	0.132957	0.058347	0.095503
0.036994	0.067171	0.096144	0.016058
0.021916	0.010061	0.082001	0.092621
0.060088	0.121863	0.097621	0.079583
0.018371	0.077622	0.107916	0.060327
0.07865	0.06547	0.155033	0.101833
0.132607	0.027164	0.14701	0.03095
0.060673	0.05791	0.069324	0.030569
0.080042	0.045885	0.03803	0.084238
0.031461	0.039345	0.00643	0.033576
0.047153	0.106136	0.064266	0.006193
0.112917	0.024934	0.032261	0.05488
0.103539	0.011358	0.142277	0.02467
0.013405	0.03982	0.039035	0.07599
0.056371	0.007186	0.007323	0.03454
0.1129	0.060269	0.022947	0.103107
0.044794	0.021788	0.017724	0.05348
0.068931	0.151418	0.018102	0.075485
0.124586	0.034439	0.017195	0.089947
0.083158	0.016235	0.009014	0.077535
0.009941	0.061344	0.012391	0.074323
0.145054	0.079895	0.007808	0.106178
0.055827	0.047754	0.020624	0.062561
0.061367	0.016907	0.006864	0.080822
0.080551	0.07422	0.008372	0.059398
0.039093	0.252451	0.040883	0.030701
0.094258	0.036564	0.042561	0.105629
0.031178	0.103753	0.048001	0.084193
0.027405	0.031549	0.022505	0.05513
0.070216	0.068399	0.01616	0.007317
0.077675	0.226893	0.040552	0.024908
0.136993	0.085122	0.030134	0.111138
0.159754	0.043829	0.228099	0.095101
0.09288	0.031907	0.140393	0.103147
0.126868	0.021742	0.093624	0.054094
0.146478	0.006139	0.179343	0.075631
0.077191	0.122536	0.131105	0.035253
0.021279	0.012549	0.177968	0.090371
0.074308	0.081571	0.093096	0.078032
0.105147	0.105249	0.092363	0.167711
0.098996	0.061385	0.025253	0.065048
0.088747	0.081906	0.091311	0.103566
0.092863	0.020676	0.046957	0.127911
0.063526	0.073801	0.008976	0.128322
0.012793	0.062874	0.100326	0.128419
0.041716	0.035162	0.047535	0.143257
0.019059	0.061373	0.01537	0.15413
0.108477	0.019039	0.083536	0.119907
0.035244	0.013882	0.032078	0.127643
0.073155	0.074505	0.101415	0.108731
0.014875	0.048175	0.058423	0.149735
0.089981	0.087957	0.036246	0.129045
0.010618	0.038398	0.064732	0.111711
0.067881	0.10431	0.023592	0.14203
0.035864	0.071315	0.008201	0.114469
0.033802	0.09486	0.01648	0.126212
0.016809	0.007233	0.048409	0.130933
0.024736	0.137465	0.018661	0.117078
0.095381	0.024414	0.018577	0.088421
0.160272	0.107291	0.015629	0.022541
0.153878	0.068042	0.011073	0.100738
0.101929	0.090877	0.037817	0.402247
0.135244	0.03765	0.009186	0.206928
0.087909	0.105164	0.028122	0.196461
0.084883	0.065172	0.021123	0.195348
0.06122	0.07529	0.012746	0.200545
0.151423	0.096748	0.021041	0.188499
0.027345	0.106887	0.007103	0.201254
0.111588	0.069124	0.034361	0.193703
0.119616	0.028834	0.022207	0.195494
0.079924	0.069241	0.055604	0.205689
0.086563	0.047341	0.032284	0.051909
0.024804	0.041799	0.050746	0.044505
0.116181	0.051021	0.027808	0.043227
0.054159	0.129191	0.008176	0.181307
0.042642	0.033435	0.058018	0.194192
0.015065	0.064437	0.022767	0.204514
0.049274	0.109158	0.041244	0.217271
0.020907	0.128842	0.012768	0.196719
0.102608	0.01104	0.009506	0.185151
0.078341	0.075685	0.008934	0.184486
0.103289	0.086865	0.027801	0.211327
0.094797	0.020885	0.055716	0.190777
0.088993	0.051652	0.050111	0.215225
0.036276	0.033357	0.177104	0.214309
0.015986	0.072037	0.185216	0.168772
0.106074	0.082426	0.160881	0.178599
0.027767	0.067145	0.17541	0.217009
0.056515	0.132793	0.080305	0.202597
0.100162	0.088371	0.009497	0.183726
0.032288	0.084815	0.012755	0.17511
0.076285	0.046536	0.009985	0.165003
0.128197	0.073945	0.007948	0.194152
0.017118	0.061514	0.027271	0.201199
0.107626	0.04926	0.013605	0.171676
0.085375	0.114211	0.034111	0.201948
0.056357	0.099052	0.044628	0.177698
0.142127	0.150975	0.051102	0.181011
0.012821	0.31767	0.020009	0.161446
0.032651	0.12149	0.029535	0.168318
0.071602	0.176409	0.01765	0.155231
0.041463	0.11474	0.016331	0.163116
0.010749	0.221065	0.021122	0.14968
0.046808	0.2901	0.032675	0.172532
0.029589	0.103823	0.029245	0.049173
0.121569	0.073806	0.009765	0.051815
0.11503	0.063436	0.028591	0.15132
0.097672	0.03466	0.02942	0.04204
0.027685	0.067328	0.021399	0.067854
0.094355	0.023158	0.033406	0.157068
0.156696	0.040078	0.024516	0.043604
0.071734	0.03016	0.022702	0.186518
0.021923	0.090801	0.009192	0.163778
0.079261	0.060057	0.006718	0.050846
0.042805	0.037582	0.033905	0.142265
0.042298	0.07287	0.008204	0.146413
0.096915	0.013803	0.021466	0.154632
0.093563	0.01318	0.028402	0.145778
0.068764	0.006439	0.009218	0.05217
0.011045	0.017146	0.056597	0.039077
0.097248	0.074866	0.028465	0.152584
0.090901	0.109287	0.021436	0.144557
0.118395	0.047277	0.045579	0.043934
0.014688	0.02209	0.022863	0.136025
0.084835	0.110032	0.018289	0.180473
0.03145	0.178319	0.006358	0.034982
0.03753	0.089061	0.016484	0.1686
0.043808	0.061505	0.019931	0.050422
0.114548	0.072087	0.014334	0.14644
0.049443	0.114838	0.046534	0.134774
0.102681	0.164852	0.008115	0.137103
0.063196	0.17394	0.061022	0.050734
0.10773	0.129809	0.009332	0.056297
0.010113	0.176958	0.057973	0.134564
0.025119	0.191309	0.051636	0.143128
0.032794	0.187429	0.049825	0.133794
0.076894	0.266363	0.057846	0.119395
0.019286	0.312349	0.022605	0.182505
0.102886	0.044536	0.017341	0.050222
0.055404	0.189255	0.078883	0.057821
0.098571	0.088608	0.280009	0.127266
0.04389	0.020838	0.489932	0.137476
0.093048	0.048882	0.491081	0.039809
0.080472	0.008561	0.490388	0.125786
0.053698	0.038142	0.490748	0.058488
0.07263	0.014913	0.449792	0.118874
0.122119	0.013393	0.467173	0.129142
0.063452	0.007383	0.455634	0.063923
0.036945	0.017632	0.468731	0.045253
0.098889	0.01315	0.473946	0.131793
0.062716	0.02255	0.452962	0.065318
0.024273	0.036165	0.431603	0.106031
0.099235	0.021852	0.428539	0.122449
0.075995	0.022509	0.443583	0.047298
0.07345	0.00735	0.410064	0.111952
0.083334	0.017984	0.42391	0.137618
0.046139	0.01452	0.432257	0.180416
0.138204	0.061435	0.420623	0.056442
0.069647	0.051963	0.397265	0.106244
0.019785	0.031929	0.395358	0.044613
0.024514	0.072669	0.391238	0.108548
0.099918	0.028306	0.175836	0.115341
0.132411	0.039701	0.041968	0.092908
0.029104	0.013927	0.022475	0.13996
0.057787	0.056043	0.03354	0.114085
0.050516	0.014524	0.017229	0.12036
0.048204	0.00997	0.026327	0.12366
0.113546	0.009911	0.032309	0.093723
0.044227	0.059234	0.041483	0.128014
0.064064	0.015784	0.031602	0.045959
0.071409	0.022071	0.069026	0.131563
0.084873	0.005778	0.060347	0.136213
0.048862	0.011722	0.08972	0.033931
0.128326	0.109538	0.076649	0.101339
0.079168	0.018504	0.464546	0.117679
0.04782	0.043416	0.441667	0.092368
0.064916	0.02218	0.238519	0.044505
0.055272	0.082	0.048562	0.081274
0.062603	0.035992	0.201028	0.070236
0.071686	0.048409	0.009855	0.083334
0.133589	0.011397	0.041178	0.134934
0.018244	0.010199	0.008225	0.091459
0.008434	0.112528	0.257748	0.110048
0.034899	0.01994	0.1626	0.102056
0.093452	0.037808	0.186888	0.070796
0.031643	0.031738	0.205717	0.079435
0.095827	0.027767	0.058521	0.055208
0.020674	0.035572	0.022516	0.060968
0.068488	0.062115	0.009097	0.114346
0.029819	0.020631	0.17296	0.09111
0.014131	0.009111	0.012761	0.079368
0.023848	0.03442	0.038439	0.084019
0.025042	0.01627	0.210408	0.049815
0.071452	0.049828	0.021187	0.12445
0.025009	0.056933	0.012334	0.042578
0.012005	0.011082	0.027034	0.104204
0.006061	0.074237	0.028814	0.146905
0.014153	0.008149	0.036358	0.068243
0.015872	0.020545	0.009616	0.081994
0.008686	0.031271	0.061062	0.104903
0.006315	0.014846	0.017276	0.10582
0.008924	0.041771	0.160299	0.065748
0.007508	0.049541	0.052431	0.115805
0.049965	0.059195	0.074306	0.042107
0.048028	0.03157	0.105491	0.088865
0.065345	0.030922	0.018772	0.064521
0.08051	0.054572	0.031583	0.104795
0.062336	0.046935	0.017011	0.049428
0.089395	0.038376	0.081149	0.097305
0.061836	0.095897	0.006243	0.092184
0.024281	0.009409	0.010183	0.032155
0.019344	0.09121	0.058527	0.046053
0.005782	0.068338	0.033674	0.09373
0.0363	0.039428	0.046418	0.148857
0.048007	0.034739	0.223484	0.070911
0.008928	0.02469	0.132751	0.07613
0.009787	0.070247	0.237064	0.156076
0.007231	0.090352	0.092322	0.129772
0.023554	0.024414	0.036355	0.062283
0.019662	0.009289	0.01829	0.084801
0.027545	0.144976	0.013509	0.08774
0.010642	0.060651	0.020695	0.043832
0.009869	0.016649	0.051952	0.117955
0.014196	0.088061	0.100685	0.03618
0.0087	0.011273	0.008345	0.065055
0.02714	0.038335	0.018019	0.078204
0.009646	0.007955	0.030672	0.052061
0.00889	0.093649	0.26226	0.073978
0.019558	0.103771	0.041044	0.043787
0.013137	0.02219	0.095088	0.06611
0.006029	0.045065	0.053012	0.044062
0.036803	0.022537	0.043557	0.074415
0.023358	0.017337	0.025724	0.050308
0.035449	0.012279	0.021119	0.057348
0.045787	0.04149	0.036506	0.062504
0.019428	0.008212	0.046006	0.115817
0.02403	0.022245	0.014765	0.041545
0.011888	0.033152	0.050376	0.072784
0.011167	0.016294	0.012382	0.100113
0.020199	0.052168	0.01437	0.051073
0.006164	0.059963	0.007279	0.131959
0.028838	0.033014	0.026811	0.102349
0.009874	0.008327	0.041613	0.070413
0.050067	0.061691	0.009629	0.014666
0.01332	0.032533	0.037647	0.041266
0.047485	0.055959	0.014742	0.121052
0.017797	0.048056	0.061521	0.068255
0.021901	0.040028	0.035623	0.04534
0.043598	0.087104	0.022096	0.037778
0.009396	0.040599	0.007331	0.050359
0.063019	0.053682	0.007026	0.056688
0.011434	0.015483	0.060987	0.032857
0.015319	0.051864	0.048527	0.097588
0.028871	0.039888	0.024577	0.142176
0.04865	0.010486	0.009298	0.035368
0.036386	0.019805	0.034752	0.070805
0.018882	0.092935	0.051521	0.055372
0.045444	0.069724	0.021572	0.035937
0.025661	0.035673	0.036976	0.100787
0.008067	0.025597	0.078322	0.038081
0.038507	0.071484	0.070191	0.05244
0.047526	0.092241	0.374101	0.061864
0.027561	0.025716	0.374794	0.032738
0.019946	0.061371	0.083235	0.028975
0.064464	0.010116	0.069719	0.127404
0.024382	0.017555	0.083424	0.141948
0.032218	0.044532	0.075213	0.073636
0.055477	0.089574	0.00996	0.086362
0.025055	0.114236	0.007373	0.152823
0.062678	0.012292	0.009069	0.059956
0.07143	0.036695	0.0252	0.118568
0.042158	0.008863	0.020369	0.100455
0.010039	0.080884	0.018521	0.008186
0.010212	0.094679	0.036825	0.125625
0.010564	0.104818	0.017655	0.041227
0.028566	0.055431	0.015145	0.070501
0.023914	0.075617	0.035486	0.012557
0.036169	0.022949	0.011416	0.044572
0.010313	0.030093	0.042751	0.026572
0.035528	0.04602	0.00638	0.055251
0.012027	0.040223	0.054024	0.023724
0.045874	0.063492	0.027768	0.083356
0.010532	0.023333	0.035242	0.090875
0.082168	0.056721	0.037405	0.100206
0.026142	0.133309	0.019155	0.107565
0.006221	0.061348	0.015971	0.12724
0.007772	0.021313	0.031371	0.079875
0.018844	0.054188	0.057998	0.052797
0.057165	0.026659	0.094703	0.03697
0.023251	0.007055	0.010328	0.110538
0.009636	0.015294	0.066276	0.065805
0.032196	0.13837	0.033352	0.089633
0.021968	0.065595	0.024455	0.140716
0.019231	0.047017	0.042049	0.008952
0.013003	0.009361	0.013412	0.112931
0.014642	0.060613	0.007104	0.02111
0.021633	0.019504	0.067321	0.07336
0.036273	0.076729	0.036015	0.125512
0.021522	0.024519	0.039294	0.129476
0.048848	0.125418	0.017248	0.008939
0.03415	0.030145	0.006543	0.07689
0.022593	0.102734	0.021829	0.087532
0.030417	0.01374	0.008228	0.007827
0.076929	0.045639	0.017994	0.020352
0.020746	0.020365	0.022597	0.006743
0.04882	0.070364	0.040166	0.046741
0.048387	0.096509	0.041608	0.021971
0.045568	0.079922	0.013844	0.008309
0.025169	0.066778	0.028597	0.039095
0.027802	0.059148	0.043306	0.066157
0.027303	0.05372	0.04462	0.006918
0.033664	0.036416	0.039838	0.060001
0.026479	0.007549	0.034644	0.010352
0.047463	0.27558	0.046058	0.029338
0.036159	0.045289	0.091697	0.045559
0.035503	0.19337	0.067729	0.014859
0.043154	0.020185	0.093067	0.036576
0.066236	0.065698	0.085436	0.044696
0.06053	0.051795	0.400412	0.031376
0.059797	0.049172	0.046059	0.007843
0.084913	0.086848	0.112957	0.006627
0.081503	0.14564	0.068756	0.044786
0.091355	0.020122	0.068239	0.019635
0.043133	0.012487	0.107865	0.047
0.01255	0.076825	0.236345	0.024297
0.018178	0.081976	0.013183	0.012886
0.025928	0.063984	0.011825	0.019435
0.011836	0.041764	0.041464	0.039378
0.019358	0.117388	0.009475	0.0145
0.00938	0.130706	0.016035	0.066827
0.027843	0.024036	0.016834	0.037914
0.013678	0.074904	0.015608	0.017863
0.019107	0.011277	0.010622	0.035274
0.025791	0.039964	0.013432	0.030211
0.042381	0.075735	0.020558	0.013272
0.012141	0.121866	0.007644	0.044349
0.039603	0.052484	0.02196	0.008077
0.019995	0.047275	0.024344	0.043146
0.010235	0.123114	0.008087	0.021609
0.027901	0.086189	0.079605	0.005444
0.023389	0.07334	0.009195	0.039757
0.007686	0.06198	0.185899	0.013898
0.014945	0.065296	0.09773	0.056621
0.010809	0.25042	0.033842	0.022608
0.006733	0.08645	0.020102	0.046042
0.007096	0.016669	0.05144	0.009864
0.095971	0.095712	0.066143	0.040202
0.099995	0.052693	0.012626	0.020735
0.067666	0.105665	0.010971	0.012991
0.085209	0.074331	0.035798	0.070467
0.050444	0.028454	0.016806	0.072504
0.072968	0.081595	0.015229	0.022068
0.037647	0.075179	0.107294	0.071891
0.08509	0.079915	0.084069	0.007689
0.117156	0.057812	0.015763	0.443998
0.103926	0.053149	0.029941	0.4532
0.020028	0.069383	0.01645	0.239441
0.092241	0.090018	0.005586	0.195637
0.05185	0.066453	0.099391	0.226273
0.080883	0.144402	0.089559	0.1732
0.011248	0.045827	0.094068	0.211733
0.035655	0.110129	0.013115	0.1573
0.066351	0.037998	0.015153	0.180867
0.040384	0.023667	0.007617	0.096929
0.020213	0.035413	0.012505	0.15643
0.066186	0.088879	0.032972	0.143594
0.087718	0.078825	0.040774	0.188784
0.100378	0.146511	0.007356	0.174815
0.008951	0.052808	0.007548	0.129639
0.056098	0.116144	0.026089	0.152819
0.043769	0.188216	0.014105	0.166836
0.053665	0.101051	0.021204	0.136818
0.011719	0.062354	0.138223	0.080322
0.060366	0.072312	0.183578	0.148132
0.008866	0.078877	0.073906	0.115464
0.034764	0.045099	0.107563	0.073694
0.058626	0.094219	0.031554	0.114122
0.006325	0.174439	0.151676	0.048557
0.066289	0.102487	0.065416	0.068289
0.033795	0.191647	0.069677	0.119126
0.00682	0.073652	0.040056	0.086714
0.008687	0.085085	0.067765	0.04014
0.016437	0.062395	0.026351	0.043575
0.019964	0.133889	0.013719	0.043683
0.007357	0.064634	0.010775	0.0518
0.027801	0.120949	0.022114	0.037597
0.012113	0.106527	0.019176	0.045049
0.045917	0.097441	0.012618	0.041212
0.038568	0.295076	0.027735	0.048705
0.007401	0.111159	0.029736	0.062844
0.009118	0.357522	0.012524	0.044018
0.012702	0.109618	0.025742	0.058117
0.034386	0.08496	0.053791	0.045401
0.021741	0.078289	0.022199	0.098167
0.019987	0.105973	0.015862	0.103339
0.022327	0.138717	0.017857	0.053713
0.033457	0.087419	0.064907	0.033147
0.028344	0.105255	0.027507	0.012588
0.027998	0.121634	0.010903	0.099224
0.029485	0.092258	0.021638	0.077038
0.045046	0.144934	0.048161	0.023718
0.036842	0.1932	0.012151	0.012914
0.043817	0.106389	0.091215	0.053187
0.045555	0.099933	0.018984	0.047156
0.054797	0.117222	0.013854	0.007512
0.232151	0.130139	0.043772	0.045035
0.016132	0.151448	0.067519	0.007253
0.010839	0.164907	0.041275	0.007078
0.018215	0.221066	0.081786	0.010099
0.046704	0.182745	0.07603	0.015545
0.016891	0.252185	0.131388	0.024104
0.009907	0.170053	0.175305	0.011578
0.007661	0.194462	0.068005	0.023936
0.018101	0.200774	0.226973	0.006714
0.007849	0.203086	0.211745	0.007274
0.078143	0.199513	0.061294	0.021113
0.03459	0.260608	0.077992	0.012807
0.006903	0.27128	0.07085	0.026494
0.029481	0.185189	0.069803	0.015181
0.022225	0.088829	0.110846	0.009681
0.083886	0.03894	0.161859	0.028382
0.046841	0.072604	0.006597	0.013801
0.0073	0.057427	0.027693	0.014416
0.02403	0.067892	0.015669	0.267615
0.018155	0.049293	0.018293	0.255923
0.081363	0.041187	0.028843	0.248512
0.045674	0.019597	0.01054	0.230578
0.008859	0.005977	0.268955	0.217058
0.019562	0.009784	0.059598	0.230487
0.100838	0.024766	0.088772	0.220889
0.051873	0.007133	0.280278	0.239595
0.01311	0.011539	0.224715	0.209655
0.042792	0.030987	0.062137	0.248318
0.039459	0.02721	0.061046	0.282126
0.057545	0.0176	0.020822	0.254805
0.048452	0.040203	0.016894	0.230313
0.112156	0.028533	0.027364	0.19771
0.057629	0.009535	0.045679	0.215742
0.08617	0.017613	0.110278	0.248679
0.079652	0.049181	0.103725	0.192183
0.081705	0.006524	0.089995	0.152029
0.041444	0.051252	0.074104	0.225807
0.028216	0.046412	0.063767	0.182379
0.021747	0.024551	0.053245	0.171682
0.023392	0.039247	0.029088	0.13443
0.079396	0.013355	0.038035	0.149561
0.019137	0.012234	0.016874	0.197967
0.096785	0.024383	0.024713	0.222544
0.038401	0.053783	0.01198	0.181565
0.050647	0.063109	0.151565	0.126515
0.063872	0.072769	0.197576	0.157497
0.041966	0.045379	0.053325	0.133861
0.074724	0.015051	0.029757	0.189921
0.042467	0.043926	0.217404	0.107054
0.056877	0.023097	0.014472	0.096453
0.033511	0.042886	0.018531	0.204206
0.005419	0.074058	0.013301	0.118026
0.006902	0.084982	0.016371	0.153102
0.034516	0.032761	0.04273	0.141009
0.0571	0.038158	0.040251	0.192385
0.008211	0.056679	0.009329	0.131117
0.0851	0.065041	0.038677	0.162454
0.039343	0.031683	0.031233	0.064466
0.070266	0.066847	0.047108	0.052661
0.078269	0.006901	0.015336	0.098894
0.022561	0.097272	0.044924	0.086095
0.031183	0.036937	0.054403	0.145778
0.007193	0.062122	0.092269	0.053024
0.046	0.016546	0.005781	0.115767
0.032686	0.085302	0.025729	0.039465
0.043616	0.106144	0.062485	0.067526
0.030211	0.078432	0.019779	0.05992
0.040625	0.087999	0.019222	0.090044
0.080621	0.017305	0.026841	0.131256
0.010215	0.050016	0.027086	0.100841
0.007195	0.007692	0.078402	0.040123
0.007367	0.105432	0.069568	0.052676
0.005697	0.039582	0.204515	0.047668
0.013713	0.028954	0.232762	0.054706
0.020304	0.121953	0.104305	0.039336
0.039435	0.014566	0.134099	0.052716
0.007412	0.068139	0.033629	0.043902
0.011141	0.011135	0.185146	0.048886
0.0116	0.089385	0.021508	0.064684
0.059055	0.093246	0.025662	0.040942
0.010154	0.018069	0.102466	0.046805
0.007551	0.039166	0.050311	0.044178
0.006951	0.022495	0.007717	0.049804
0.024924	0.058773	0.043079	0.049768
0.006017	0.087904	0.009475	0.055532
0.035155	0.10661	0.010778	0.046648
0.012302	0.00943	0.016329	0.028706
0.005908	0.100844	0.047616	0.006226
0.016895	0.018138	0.034292	0.032506
0.022845	0.068768	0.012708	0.013735
0.01743	0.067444	0.045818	0.023855
0.012296	0.117773	0.015866	0.011605
0.033772	0.130363	0.029597	0.102844
0.020486	0.046616	0.009485	0.387314
0.006467	0.056156	0.22419	0.364256
0.009713	0.023787	0.01461	0.528647
0.038289	0.042998	0.029861	0.070907
0.04613	0.006616	0.015076	0.076515
0.010972	0.098499	0.043443	0.048096
0.01348	0.039981	0.049416	0.062213
0.023293	0.011969	0.018576	0.03778
0.03345	0.089719	0.00851	0.037178
0.018255	0.024209	0.023848	0.068309
0.010646	0.015611	0.006872	0.073533
0.027556	0.006924	0.010289	0.046544
0.027195	0.064431	0.054706	0.049621
0.01297	0.052166	0.015738	0.04584
0.023346	0.034603	0.104857	0.079729
0.038436	0.037892	0.274878	0.060756
0.013404	0.090751	0.307077	0.050189
0.012145	0.015785	0.176787	0.066366
0.046431	0.082812	0.122777	0.071739
0.034618	0.027958	0.067398	0.080196
0.019002	0.007869	0.019442	0.054407
0.047612	0.056736	0.013945	0.040803
0.016437	0.007161	0.11351	0.0446
0.009247	0.047644	0.039917	0.076278
0.012938	0.013606	0.085759	0.04879
0.008198	0.086349	0.061275	0.291525
0.027374	0.038756	0.091386	0.271522
0.048392	0.094134	0.083453	0.093887
0.008205	0.114967	0.060474	0.273738
0.019736	0.021617	0.033755	0.062866
0.03062	0.01228	0.014433	0.28716
0.007388	0.086024	0.029875	0.253367
0.031581	0.01729	0.033294	0.067343
0.01624	0.03123	0.044576	0.256418
0.043191	0.069644	0.012998	0.278783
0.020838	0.021561	0.115754	0.082761
0.009958	0.04237	0.053783	0.074517
0.019496	0.010104	0.028977	0.046848
0.01662	0.053015	0.076651	0.268909
0.024989	0.056455	0.055739	0.283658
0.043709	0.061283	0.039331	0.085798
0.014803	0.009317	0.076202	0.254752
0.008609	0.039209	0.054639	0.231531
0.016373	0.111725	0.058273	0.069467
0.033705	0.088003	0.005349	0.073748
0.009106	0.027083	0.010159	0.242515
0.016803	0.067222	0.017008	0.270817
0.013184	0.039383	0.039109	0.069688
0.036115	0.057863	0.011367	0.238302
0.005885	0.085283	0.017575	0.083638
0.023271	0.021835	0.032144	0.256869
0.008902	0.036178	0.053835	0.057268
0.024347	0.054348	0.015049	0.24604
0.036855	0.069814	0.007405	0.071551
0.020648	0.108044	0.044735	0.253545
0.030353	0.009207	0.024318	0.25873
0.100246	0.133719	0.009294	0.238106
0.080265	0.025868	0.036709	0.085511
0.096354	0.036844	0.025973	0.050887
0.061154	0.124316	0.039612	0.237248
0.043776	0.17008	0.037901	0.232057
0.090315	0.04631	0.064818	0.095351
0.036424	0.064048	0.008019	0.254061
0.117189	0.021611	0.055504	0.055856
0.098911	0.096133	0.037659	0.073746
0.024066	0.071621	0.022442	0.075909
0.08141	0.117489	0.0407	0.198656
0.062215	0.007436	0.007879	0.057594
0.136787	0.009216	0.01325	0.244656
0.038029	0.038856	0.008555	0.220832
0.016569	0.058362	0.029596	0.22512
0.065138	0.063064	0.044625	0.244562
0.152427	0.081739	0.056988	0.23385
0.118727	0.007883	0.032088	0.057477
0.081643	0.096216	0.049871	0.087991
0.0533	0.04918	0.079796	0.060346
0.124608	0.027475	0.045862	0.074512
0.104333	0.009532	0.071888	0.230133
0.067314	0.013148	0.070761	0.220977
0.033397	0.039316	0.096201	0.075065
0.022224	0.086443	0.090617	0.200278
0.168292	0.099402	0.104593	0.209944
0.137237	0.017054	0.105395	0.0573
0.149744	0.051	0.0662	0.226773
0.049527	0.083496	0.133961	0.076371
0.072109	0.00681	0.173285	0.078137
0.094871	0.058792	0.23694	0.22409
0.047422	0.09504	0.070805	0.053389
0.155625	0.01693	0.02614	0.085526
0.040319	0.1371	0.136931	0.068704
0.018302	0.109794	0.007535	0.071724
0.106499	0.202908	0.013965	0.059305
0.090687	0.061789	0.03163	0.212831
0.008118	0.015262	0.022793	0.079081
0.07508	0.018193	0.008401	0.085797
0.152334	0.031098	0.046516	0.201654
0.034766	0.048717	0.081413	0.057495
0.104364	0.015168	0.023044	0.19297
0.056793	0.033479	0.005724	0.062848
0.075693	0.063314	0.012138	0.200143
0.010881	0.079684	0.085492	0.074726
0.02553	0.044377	0.036318	0.078468
0.040554	0.124354	0.092579	0.085549
0.114259	0.033852	0.068036	0.100186
0.095128	0.037232		0.19916
0.036331	0.027018		0.186148
0.044325	0.089779		0.053311
0.018382	0.119093		0.085904
0.027523	0.199507		0.077379
0.009541	0.053418		0.184626
0.141381	0.105701		0.087936
0.059579	0.166232		0.190125
0.10881	0.111012		0.071913
0.175169	0.027272		0.041368
0.162173	0.038433		0.045881
0.079125	0.104936		0.040387
0.12054	0.077428		0.04233
0.089719	0.110418		0.009624
0.067076	0.130967		0.086436
0.102268	0.024367		0.046883
0.06202	0.063341		0.075029
0.114944	0.130415		0.05646
0.075297	0.106821		0.089491
0.031671	0.050823		0.040553
0.067097	0.055091		0.076969
0.117617	0.093353		0.090413
0.023203	0.037686		0.076011
0.091352	0.078706		0.072263
[truncated: 4,346 more rows]
