# Supplementary material for: The xIV-LDDMM toolkit of image-varifold based technologies for mapping 3D images and spatial-omics across scales
Source: Commun Biol. 2025 Sep 30;8:1401. doi: 10.1038/s42003-025-08800-7 (PMC12484866; doi:10.1038/s42003-025-08800-7)
Supplement: Supplementary file 6 — Supplementary Data 3 [file 42003_2025_8800_MOESM6_ESM.xlsx]

## Sheet: Figure 7Y Slice 1
p-values high MI gene1	p-values high MI gene 2	p-values high MI gene 3	p-values low MI gene 1	p-values low MI gene 2	p-values low MI gene 3
7.1e-05	0	0.000258	0	0	0
0	2.9e-05	0.829582	0	0	0.009831
0.009146	9e-06	0.00063	0	0	0.735454
0.000419	0.38965	0	0	0	0.943524
4.8e-05	1e-06	0	0	0	0.747511
0	9e-06	0	0	0	0.994052
6e-06	0.015961	0.001627	0	0	0.002799
0.070094	1.8e-05	3e-06	0	0	3.4e-05
2e-06	0.013366	0.000295	0	0	0.11598
0.84594	0.622687	1e-06	0	0	1e-06
0.358677	1.6e-05	0.282367	0	0	0.343517
0.000335	0	0	0	0	0
0	0.407428	0.019408	0	0	0.000476
0.21207	0	3.1e-05	0	0	0
0.000191	0	0.001124	0	0	0.891551
0.061429	0	1e-06	0	0	0.453125
0	0	0.000113	0	0	0
0.032212	0	0.076576	0	0	0
0	6.7e-05	0	0	0	1.1e-05
4e-06	0	0.000115	0	0	0
0	0	8.4e-05	0	0	0.000207
0.633932	0	0	0	0	0.592215
0.014077	0	0.58807	0	0	0.187646
0.000213	0	0.019223	0	0	0.069959
0.077529	0	6e-06	0	0	0.0796
0.001513	0	0	0	0	0
0.353465	0.122172	0.122172	0	0	0.255045
0.631438	0.011998	0.066198	0	0	0.643955
0.02715	0	0.002253	0	0	4e-06
0	0.79272	0	0	0	0.001959
0.769329	0	0.070633	0	0	0.006746
0.004231	0	0	0	0	0.019944
0.034354	0	0.945147	0	0	0.00656
0.575226	0	0.70507	0	0	7.8e-05
0.020368	0	2.6e-05	0	0	0.017199
0.090521	0	1e-06	0	0	0.422041
0	0.00056	0.003592	0	0	0
0.869973	0.34381	0.027556	0	0	1e-06
0.011924	0.000156	5e-05	0	0	0.038904
0.002492	0	0.898817	0	0	0.108652
0	0.033249	0.008824	0	0	0.002001
0.460786	0.054299	0.037707	0	0	0.255045
5e-06	0	0.313331	0	0	0
0.836812	0	0.000115	0	0	0.005714
3e-05	0	0.00188	0	0	0
2.3e-05	0.005395	0	0	0	0.036534
0.000342	0	0	0	0	2.1e-05
0	0	0	0	0	0
0.004123	0	0	0	0	0.000122
0	0.029578	0.547951	0	0	0.000216
0.000253	0.481335	0.000146	0	0	0.358353
0.038202	0.000103	0	0	0	0.554546
0	0.069945	0	0	0	0.002599
0	0.096473	0.000321	0	0	0.001326
0.000159	0	0.000405	0	0	0
0.006148	8e-06	0.161636	0	0	0.188602
8e-05	0.536888	5.1e-05	0	0	0.172351
2e-06	0.000244	0.006985	0	0	0.912313
0.0398	0	0	0	0	0.158453
0	0	0	0	0	0.021366
0.930234	0.01056	1.6e-05	0	0	0.09964
0.421085	0	0	0	0	0.002818
0.237312	0	0	0	0	0
0	0	0	0	0	2e-06
0.335344	0	0	0	0	0.481105
0	0.002337	0	0	0	0.424945
0.297428	0	0	0	0	0.311954
0	0	0	0	0	0.319156
0	0	0	0	0	1e-06
0.016503	0	0	0	0	0.00809
0	0	0.001055	0	0	0.333158
0.027026	0	0.002175	0	0	0.000606
0.561281	0.436616	0	0	0	0
1.1e-05	0	0	0	0	0
0	0	0	0	0	0.135183
0.347692	0	0.001986	0	0	0.027536
0	0	0	0	0	0.291653
0	0	0	0	0	0.204239
0.238763	0	0.174794	0	0	0.326418
0	0.166693	0	0	0	0
0	0	0	0	0	0
0.708369	8.6e-05	0	0	0	0.022227
0.000628	0.000576	0.000129	0	0	0.000554
0.704231	0	1e-06	0	0	0.001469
0.678193	0.905726	0.08085	0	0	0.579815
3e-05	0.006937	0	0	0	0.000198
0	0	0.562988	0	0	0.4311
0	0	0	0	0	0.003002
0.003152	0	6.6e-05	0	0	0.776068
0	0	0	0	0	0.006955
5e-06	3.1e-05	0	0	0	0.001081
0	0.002191	0	0	0	0.558141
0.459615	0.707453	0.118821	0	0	0.509929
1.2e-05	0.046682	0	0	0	0.03847
0	0	0.541162	0	0	0.049441
0	0	0	0	0	0.327398
0.591368	0.318117	0	0	0	0.709157
0.791736	0.83545	8.3e-05	0	0	0.027144
0.33003	0	0	0	0	0.300767
0.781854	0.207005	0.053209	0	0	0.579815
0	0	0	0	0	0.015849
2e-05	0	0	0	0	0.370403
0.094468	0	0.832574	0	0	0.10612
0.436577	0	0	0	0	0.084996
0.666429	0	0	0	0	0.839733
0	0	0	0	0	0.375303
0.097879	0	0	0	0	0.019709
0.896956	0	0	0	0	0.15046
0.192465	4e-06	0.017215	0	0	0.521736
0	1.6e-05	0	0	0	2e-06
0	0	2.9e-05	0	0	0.129413
0	0	0.643074	0	0	0.01425
0	0	0	0	0	0.011519
0.000393	5e-06	0.013023	0	0	0.955958
0.331198	0	0	0	0	0.49248
0.945649	0	0	0	0	0
0.018844	0.777345	0	0	0	0.00261
0.004713	2e-05	0.001354	0	0	0.363033
0.015873	0	0	0	0	0.075585
0	0	0	0	0	0.00808
0.028251	0	0	0	0	0.011925
0	0	7.7e-05	0	0	0.455594
0	0.185739	0	0	0	0.039811
0.00266	0	0.000222	0	0	1
0	3e-06	0	0	0	0.011577
0	0.539079	0.071215	0	0	0.054816
0.025049	0	0	0	0	7e-05
0.050182	0	0.009576	0	0	0.3334
2e-06	0	0	0	0	2e-06
0	1e-06	6.5e-05	0	0	0.004873
0	0.000384	0	0	0	1.4e-05
0	0	0	0	0	0.004341
1e-06	0	0.023281	0	0	0.00031
0.833521	0	0	0	0	0.114414
0	0	0	0	0	0.005931
0	0	0	0	0	0.278524
0	0	0	0	0	0.000217
0	0	0.124329	0	0	0.019123
0	0.01415	0.005811	0	0	0.619288
0	0.00748	0	0	0	0.346969
2e-06	0	0	0	0	6e-06
0.087623	0.365097	0.187736	0	0	0.466049
0	0.990395	0.018496	0	0	0.061223
0	0	1.3e-05	0	0	0.071
0.00639	0	0	0	0	0.854642
0	0	0.041197	0	0	0.257949
0	0	0	0	0	0.758424
0	0	0.876402	0	0	0.821046
0	4.1e-05	0.420015	0	0	0.174954
1.6e-05	0.002794	9e-06	0	0	0.622952
0	1e-06	1e-06	0	0	0.347353
0.85613	0	1.7e-05	0	0	0.000496
0	0	0.000577	0	0	0.0117
0.000121	0.10043	1.6e-05	0	0	0.608049
3e-06	0	0.808125	0	0	0.545576
0	0.000211	0.000996	0	0	0.438441
0.14487	0.055495	0.101938	0	0	0.466049
0	0	0.151799	0	0	0.00036
0	0	1e-06	0	0	0.551559
0	0	5e-06	0	0	0.001255
0	0	0	0	0	0.902279
0	0	0	0	0	0.091972
0	0	0	0	0	0.004561
0	0	0	0	0	0.374865
0	0	0.281382	0	0	0.33074
0.324086	0.000214	0.000297	0	0	0.939385
0	0.810714	0	0	0	0.038984
0.003958	0	0	0	0	0.64344
0.00153	0	0	0	0	0.699931
0	0	5e-06	0	0	0.000697
0	2e-06	0.125876	0	0	0.652518
0.026787	0.000675	8.7e-05	0	0	0.941042
0	0.697845	1.2e-05	0	0	3.3e-05
0	1.9e-05	0	0	0	0.341542
0.476996	1e-06	0	0	0	0.857927
0.438247	0	0	0	0	0.860851
9.4e-05	0	0	0	0	0.759731
0.463511	0	0.126086	0	0	0.248032
0.00324	0.006871	0.900914	0	0	0.056979
0.496262	0	0.621581	0	0	0.497222
0.018362	0.000246	0.834872	0	0	0.048893
0.008687	1e-06	0.005094	0	0	0.864565
0.417238	0.378974	0	0	0	0.006091
0.025302	0	1.6e-05	0	0	0.190993
0.964219	0.004494	0.0001	0	0	0.004633
0.685485	0.001487	0.191471	0	0	0.769694
0.050809	4.4e-05	0.585764	0	0	0.541345
7e-06	4.8e-05	0.880814	0	0	0.029713
0.974997	0.37761	0.000405	0	0	0.013249
0.01083	0	0	0	0	0.156553
0.000185	0.234644	0.498693	0	0	0.039396
0.815436	0	4e-06	0	0	0.173066
0.010699	0.053782	0	0	0	0.521493
0.104489	0.030922	0.001372	0	0	0.839953
0.836826	0.000131	0.067051	0	0	0.566114
0.124869	0.000687	1e-05	0	0	0.597075
0.798579	0.288836	4e-06	0	0	0.003551
0.416667	0.266667	0.816667	0	0	0.46535
0.017206	0.006548	0.056021	0	0	0.984069
0.005925	0.374758	8.2e-05	0	0	0.143417
0.036497	0	0	0	0	0.330289
0.041167	0.019343	0.347028	0	0	0.175687
0.000375	0.814289	0.778441	0	0	0.452658
0.13292	0.078078	0.011932	0	0	0.445303
0.015209	0.006597	0.024871	0	0	0.159379
0.883268	0.049961	1.2e-05	0	0	0.330013
0.001365	0.385838	0.479508	0	0	0.840852
0.014169	0	5.8e-05	0	0	0.029464
0.032233	3.9e-05	0.041288	0	0	0.045954
0.733694	0.029282	0.553754	0	0	0.308216
0.862996	0.002797	0.00477	0	0	0.625428
0.667377	0	0.020047	0	0	0.244742
0.7	0.7	0.816667	0	0	0.46535
0.000153	0.133566	0.051696	0	0	0.002685
0.083457	0.079111	0.751944	0	0	0.292571
0.671156	0	4.4e-05	0	0	0.038309
0.619406	0	0	0	0	0.442817
0.889303	0.946569	0	0	0	0.153092
1.9e-05	0.000211	0.110156	0	0	0.056984
0.873915	0.297316	0	0	0	0.251234
0.962477	0	0.007328	0	0	0.199155
0.135404	4.7e-05	9.9e-05	0	0	0.729062
0.000295	0.000139	0.079332	0	0	0.900007
0.067323	0	0	0	0	0.273017
0.066152	0	7e-06	0	0	0.285017
0.001389	5e-06	0.63256	0	0	0.00059
0.003803	0.000424	0.664234	0	0	0.42951
0.611878	5e-06	0.930289	0	0	0.437538
0.954321	1.1e-05	0.138936	0	0	0.634392
0.251234	0.010833	0.637019	0	0	0.670271
0.107894	0.00054	0.00395	0	0	0.741599
0.000372	0.000817	0.942095	0	0	1
0.115271	0.254271	0	0	0	0.039368
7e-06	2e-06	0	0	0	0.002802
0.818523	0.059911	0	0	0	0.219491
0.000201	0.276422	0	0	0	0.00112
0.000277	0	0	0	0	0.516053
0.80299	0	0.042423	0	0	1e-05
0.078342	0.015679	0	0	0	0.021585
0.331756	0	5.1e-05	0	0	2e-06
0.207718	0	0	0	0	0.970181
0.002184	0	0	0	0	0.683086
0	0	0	0	0	0.000341
0.352818	0	0	0	0	4.6e-05
0.019976	0.038897	0.078427	0	0	0.008675
0	0	0	0	0	0.000577
0.596967	0	7e-06	0	0	0.018482
0.000138	0	0.952889	0	0	0.652333
0.004669	0	0	0	0	0.413987
0.29781	0	0	0	0	0.193632
0.007582	0	0.010332	0	0	0.258746
0.55738	0	0.001151	0	0	2e-06
0.443077	0.012308	0.006154	0	0	0.334971
0.000397	0.00377	0	0	0	0.781097
1e-05	0	2e-06	0	0	0.006
0.111297	0.081265	1.4e-05	0	0	0.065253
0.001834	0	0	0	0	0.041196
0	0	0	0	0	0.136129
0.006812	0	0	0	0	0.091779
0.000121	0	0	0	0	0.014159
0.293761	0	2.1e-05	0	0	0.101604
8e-06	0	0	0	0	0.537513
0.032019	0.104238	3e-06	0	0	0.000153
0.000418	0.909473	0	0	0	0.000745
0.300304	2e-06	0	0	0	0.116311
0.284885	0	0	0	0	0.305045
0.754511	0.000442	0	0	0	0.031556
0.553846	0.006154	0.006154	0	0	0.334971
0	0	0	0	0	1e-05
0.001662	0	0	0	0	0.058439
0.151464	0	2e-06	0	0	0.000313
0.161391	0.114628	0.214535	0	0	0.142586
0.514972	0	0.021366	0	0	0.008981
0	0	0	0	0	0.000588
0.262535	0	0.337872	0	0	0.024404
0.34349	0.635752	0	0	0	0.021253
0.374424	0.864944	0.205448	0	0	0.524108
3e-06	0	0	0	0	0.635245
0.174447	0.00119	1e-05	0	0	0.063655
0.184247	0.845206	3e-06	0	0	0.043393
2e-06	0	0	0	0	1.6e-05
0.000116	3.2e-05	2e-06	0	0	0.289298
0.91553	0.064276	0	0	0	0.272951
0.335405	9e-06	0	0	0	0.977627
0.025095	0	0	0	0	0.332027
0	0.814227	0.000886	0	0	0.723814
0.705198	2.7e-05	0	0	0	0.003421
0	0	0	0	0	2.3e-05
0.018012	0.039533	0	0	0	0.158859
2e-06	0	0	0	0	0
1.8e-05	0	0	0	0	0.467922
0.028216	0	0	0	0	0
0	0	0	0	0	0.0002
0.693018	0	0.00517	0	0	0
0.702164	0	0	0	0	0.590072
0.002329	0	0	0	0	0.188544
0	0	0	0	0	0
0.979552	0	0	0	0	0
0	0.01758	0.054169	0	0	0
0	0	0	0	0	0
0.012672	0	3.2e-05	0	0	5.8e-05
2e-06	0	1e-06	0	0	0.275253
0.004001	0	0	0	0	0.22787
0.436989	0	0	0	0	0.104188
0.014085	0	0.481682	0	0	0.097451
0.328168	0	0.081601	0	0	0
0.752627	0.000334	0.002002	0	0	0.288013
0.000236	0	0	0	0	0.879182
0	0	0	0	0	0
0	0	0.024753	0	0	0.000635
0.001387	0	0	0	0	0.010078
0	0	0	0	0	0.018542
0.015989	0	0	0	0	0.004354
0	0	0	0	0	1.9e-05
0.828417	0	0.020253	0	0	0.023842
1e-06	0	0	0	0	0.577311
0	0.01456	0	0	0	0
8e-06	3e-06	0	0	0	0
0.790363	0	0	0	0	0.055715
0.774311	0	0	0	0	0.146899
0.017783	0	0	0	0	0.001589
0.884737	0.000334	0.001334	0	0	0.288013
0	0	0	0	0	0
0.00218	0	0	0	0	0.006206
0.724115	9.5e-05	0	0	0	0
0.595048	0.000554	0.018965	0	0	0.049247
0.319808	0	0	0	0	5e-06
0	0	0	0	0	0
0.892493	0	0	0	0	1.2e-05
0.061199	0	0	0	0	4.5e-05
0.012666	0.02013	0.533118	0	0	0.452331
0	0	0	0	0	0.737071
0	0	0.00666	0	0	0.001516
0	0	1e-06	0	0	0.000474
0	0	0	0	0	1e-06
2.4e-05	3e-06	3.6e-05	0	0	0.229755
0.050123	6e-06	0	0	0	0.215564
0.197599	0	0	0	0	0.656403
0.135118	0	0	0	0	0.194453
0	0.000278	0	0	0	0.004915
0	0	0	0	0	8.4e-05
1e-05	0.047466	0	0	0	0.139033
0	0	0	0	0	3e-06
0	0	0	0	0	0.36007
0.008035	0	0.030642	0	0	0
0.000149	0	0	0	0	0.00095
6.5e-05	0	0	0	0	0
0	0	0	0	0	0.973295
0	0	0	0	0	0.505443
0	0	0	0	0	2e-06
1.1e-05	0	0	0	0	0
0.059344	0.131354	0.020324	0	0	4.2e-05
0	0	0	0	0	1e-06
0	0	0	0	0	0.000436
0	0	0.824072	0	0	0.568568
0	0	0	0	0	0.210696
0	0	0	0	0	0.08569
0	0	0.000324	0	0	0.092699
8e-06	0	1.3e-05	0	0	0
0.008386	0.001398	0.01833	0	0	0.285089
0	0	0	0	0	0.680989
0	0	0	0	0	1.9e-05
2.1e-05	0	0	0	0	0.003927
0	0	0	0	0	0.012371
0	0	0	0	0	0.030366
0	0	0	0	0	0.012277
0	0	0	0	0	0.000243
2e-06	0	3e-06	0	0	0.030068
0	0	0	0	0	0.474676
0.027874	0.110284	0	0	0	0
0	0.000654	0	0	0	4e-06
4e-06	0	0	0	0	0.049394
0	0	0	0	0	0.142732
0	0	0	0	0	0.0038
0.050314	0.001398	0.01833	0	0	0.285089
0	0	0	0	0	0
0	0	0	0	0	0.009805
0	0.000526	0	0	0	0
0	0.003063	0.115222	0	0	0.04953
1e-06	0	0.023259	0	0	0.000108
0	0	0	0	0	0
0	0	0.367575	0	0	0.000405
0	5e-06	0	0	0	0.000479
0.029835	0.008498	0.296908	0	0	0.401323
0	0	0	0	0	0.594678
1.1e-05	0	0	0	0	0.00497
9e-06	8e-06	0	0	0	0.002265
0	0	0	0	0	1e-06
0	6e-06	5.5e-05	0	0	0.217237
0.000966	4e-06	0	0	0	0.180454
0	0	0	0	0	0.983003
0	0	0	0	0	0.171279
0	0	0.026971	0	0	0.252565
0.017918	0.235433	0.265769	0	0	0.612398
0	0.000578	0.01918	0	0	0.218567
1e-06	0	0.008157	0	0	0.018647
0.043917	0	0	0	0	0.011609
0	0	0	0	0	0.990412
0.651315	0	0	0	0	0.005201
0.842027	0	0.845545	0	0	0.002183
0.000543	0	0.057944	0	0	2e-05
0	0	0.021976	0	0	0.085493
0.822078	0	0	0	0	0.035811
0	0.013578	0	0	0	0.808543
0	0	0.207324	0	0	0.158652
0.024806	0	0	0	0	0.971223
0	0	0	0	0	0.000134
0.00086	0	3.5e-05	0	0	0.007401
0.551508	0	0.441017	0	0	0.263951
0.004627	0	0	0	0	0.122888
0.403063	0	0	0	0	0.004571
0.661474	0.00224	0.661474	0	0	0.544118
0.000146	0	0.344778	0	0	0.020389
0	0	0	0	0	0.705048
0	0	0	0	0	0.470502
0.000695	0	0.903515	0	0	0.542474
0	0	0.000515	0	0	0.293976
0.005242	0	0.001489	0	0	0.286607
0	0	0.007102	0	0	0.801019
0.897325	0	0	0	0	0.901427
0	0	0.004124	0	0	0.166548
0	0.06871	0	0	0	0.091545
3e-06	0.274627	0.211758	0	0	0.205405
0.90491	0	0.019977	0	0	0.979975
0.895883	0	0.002037	0	0	0.264078
0.026658	0	0.283005	0	0	0.895186
0.822091	0.001494	0.292215	0	0	0.544118
0	0	0.101326	0	0	0.009525
0.00162	0	0.121369	0	0	0.907912
0.909056	0	0	0	0	0.133775
0.847459	0.384119	0	0	0	0.43385
0.446394	0	0	0	0	0.603599
0	0	0	0	0	0.233776
0.964973	0	0	0	0	0.777184
0.101883	0.251547	0.001078	0	0	0.92076
0.009693	0.405641	8e-06	0	0	0.684893
0	0	2e-06	0	0	0.008736
0	0	0	0	0	0.691582
0	0.120924	0	0	0	0.575877
0	0	0.023182	0	0	0.00559
7.2e-05	3e-06	0.804544	0	0	0.823245
0.061875	0.001557	0.092196	0	0	0.740478
0.316419	0	0.589693	0	0	2.3e-05
0.091115	0	0.000871	0	0	0.139037
0	0	0.596027	0	0	0.182116
0.024479	2e-06	0.922801	0	0	0.923496
0.000146	0.114458	4e-06	0	0	0.000398
0	0	0	0	0	0.270898
0	0	0	0	0	0.20225
0.004131	0	0	0	0	0.240759
0	0.020408	0.069363	0	0	2.6e-05
9e-06	0.230363	0.517821	0	0	0
0	0	0.524386	0	0	0.591503
8e-06	0	0	0	0	0.506795
0	0	0	0	0	0.231235
0.00023	0	0.307795	0	0	0.94065
0	0	0	0	0	0.203422
0.122522	0.000702	0	0	0	1e-06
0	0	0	0	0	5.7e-05
0	0.498987	0.00699	0	0	0.025369
2.1e-05	0.474016	0	0	0	0.006458
0	0	0	0	0	0.196458
0.28793	0.678962	0.768641	0	0	0.634499
0.415622	0.320911	0.016401	0	0	0.000941
0.634481	0	0	0	0	0.27826
0	0	0	0	0	0.042512
0.141709	0	0.348963	0	0	0.875686
0.575831	0	0.429995	0	0	0.024554
1e-06	8e-06	0	0	0	0.017241
0.058524	0.059964	5e-06	0	0	0.298425
0.000268	0.064054	0	0	0	0.298654
0.856919	0.001119	0.269894	0	0	0.025601
0	0	0	0	0	0.907517
0.010984	0	0.000616	0	0	0.976757
0.000963	0.460415	0.437237	0	0	0.444838
1e-06	0.009428	7e-06	0	0	0.029192
0	0.000148	0.000473	0	0	0.185206
0.28793	0.277905	0.721268	0	0	0.634499
0.000115	0	0.000998	0	0	0.137828
0.069298	0	0.797203	0	0	0.215674
0	0	0	0	0	0.974208
0	0	0	0	0	0.065923
0	0	0	0	0	0.433355
0	0	9.7e-05	0	0	0.748249
0	1.7e-05	0	0	0	0.093255
0	0	0	0	0	0.14554
0.000123	0.000636	7e-06	0	0	0.375547
0.832473	0.484712	0.010388	0	0	0.000117
0	0	0	0	0	0.114686
0	0	0	0	0	0.055979
0.00329	0	0.293293	0	0	0.039603
0.010619	9e-06	0.752029	0	0	0.8579
7e-06	0.001317	0.968591	0	0	0.312066
0	0.04572	0.003836	0	0	0
0.000111	0.036956	0.384286	0	0	0.008205
4e-06	0.005373	0.733135	0	0	0.162799
0	0	0.00269	0	0	0.323883
0.839884	0	0	0	0	0.018216
0.032364	1e-06	0	0	0	0.595053
0.356719	0	0	0	0	0.013449
0.063469	0	0.34284	0	0	0.109875
3.8e-05	0	0.938485	0	0	0.035089
0	0	0.557202	0	0	0.071307
0.312645	0	1.2e-05	0	0	0.044341
0.008799	0.548192	0	0	0	0.472235
0	0	0.727862	0	0	0.130694
0.354502	0	0	0	0	0.559553
3e-06	0	0	0	0	0.04623
0.000173	0	0.000211	0	0	0.320312
0.1787	0	0.096936	0	0	0.795526
0.00089	0	0	0	0	0.628257
0.513531	0	0	0	0	0.010752
0.225287	0.004598	0.965517	0	0	0.512679
2.7e-05	1.5e-05	0.072986	0	0	0.257409
0	0	0	0	0	0.417879
0.064873	2.5e-05	0	0	0	0.914571
0.000279	0	0.546923	0	0	0.374134
0	0	0.236794	0	0	0.876479
0.000471	0	0.00389	0	0	0.921909
2e-06	0	0.009288	0	0	0.477803
0.230013	0	0	0	0	0.717033
0	0	0.129568	0	0	0.510931
0.012421	0.708526	0	0	0	0.099101
9e-06	0.228165	0.048229	0	0	0.148836
0.210335	0	0.240066	0	0	0.682156
0.164904	0	0.001311	0	0	0.727756
0.480787	0	0.046151	0	0	0.657654
0.45977	0.004598	0.556322	0	0	0.512679
0	0	0.039881	0	0	0.009881
0.000606	0	0.884573	0	0	0.707811
0.049258	1e-06	0	0	0	0.123635
0.054169	0.573549	0	0	0	0.963162
0.366355	0	0	0	0	0.373494
0	0	0.005792	0	0	0.17178
0.172915	0	0	0	0	0.682005
0.144255	0.071229	0.002436	0	0	0.615797
0.252763	0.107888	1e-05	0	0	0.944377
0	0	0.006191	0	0	0.192386
0.137722	0	0	0	0	0.771601
0.14482	0.07385	0	0	0	0.824641
0	0	0.40051	0	0	0.002707
1.7e-05	2.2e-05	0.722978	0	0	0.679525
0.991657	0.000732	0.668142	0	0	0.964752
0.139459	0	0.142008	0	0	0.057193
0.008217	0	0.198104	0	0	0.573053
0.234828	2e-06	0	0	0	7e-06
0	0	0	0	0	0.143612
0	0.463232	0	0	0	0.129588
0.007579	0	0	0	0	0.096767
1.5e-05	0	0.057684	0	0	0
0.021606	0	0.492312	0	0	0
0	0	0.5192	0	0	0.481914
9.5e-05	0	0	0	0	0.333777
0	0	0	0	0	0.120227
0	0	0.242627	0	0	0.823511
0	0	0	0	0	0.126101
0.540921	0	0	0	0	0
7.2e-05	0	0	0	0	0
1.1e-05	0	0.004131	0	0	0.009812
0.018091	0	0	0	0	0.000674
0	0	0	0	0	0.082319
0.559101	0.252711	0.87904	0	0	0.621927
0.62018	0.033421	0.007266	0	0	0.000127
0.000252	0	0	0	0	0.160471
0	0.742181	0	0	0	0.007147
0.883456	0	0.258727	0	0	0.910234
0.000134	0	0.22429	0	0	0.004952
0.002006	0	0	0	0	0.002014
0.449311	0	0	0	0	0.213652
0.00485	0	0	0	0	0.269566
0.052282	1e-06	0.176974	0	0	0.016843
0	0	0	0	0	0.757041
0.718362	0.020988	4.6e-05	0	0	0.936779
0.013086	0.000429	0.293366	0	0	0.443548
9.8e-05	0	0	0	0	0.011929
0	0.044161	0.000278	0	0	0.123126
0.470522	0.177027	0.626957	0	0	0.621927
0	0	0.000191	0	0	0.085602
0.747531	0	0.759155	0	0	0.16393
0	0	0	0	0	0.913998
2e-06	0.000123	0	0	0	0.036832
0	0	0	0	0	0.357898
0	0	0	0	0	0.754094
0	0	0	0	0	0.024507
0	3.7e-05	0	0	0	0.067818
0.00049	0.477066	3e-06	0	0	0.369789
0.025622	0.000143	0.001527	0	0	3e-06
0	0.05037	0	0	0	0.054949
0	0.000236	0	0	0	0.013816
1.8e-05	0	0.236262	0	0	0.030657
0.005815	8e-06	0.804573	0	0	0.884342
0.000124	0.704409	0.772261	0	0	0.30279
0	2.5e-05	0.000412	0	0	0
0.012673	0	0.20799	0	0	0.001469
9e-06	0	0	0	0	0
0	0	2e-06	0	0	0.003696
0.220234	0	0	0	0	0
9.4e-05	0	0.006428	0	0	0.291673
0.253789	0	1e-06	0	0	0.029728
0	0	1.7e-05	0	0	1.1e-05
0.023684	0	3.9e-05	0	0	0
0	0	0	0	0	4.8e-05
0	0	4.8e-05	0	0	2e-06
0	0	0	0	0	0.001305
0.054068	0	0	0	0	0.066484
0.033949	0	0.310486	0	0	0.832909
5.5e-05	0.0002	0.127452	0	0	0.269739
0.292942	0.001391	0	0	0	0.348267
0.00021	0	0	0	0	0
0.442286	0.152941	0.282353	0	0	0.351524
0.152133	0.76529	0.243201	0	0	0.713845
0	0	0	0	0	1.6e-05
0	0	0	0	0	0.012456
0.181276	0	0.199334	0	0	0.040187
0	0	0	0	0	0.117675
0.12372	0	0.173099	0	0	0.051932
0.019049	1.5e-05	0.365402	0	0	0.000721
0.024467	0.002172	0	0	0	0.09331
0.000708	0	8e-06	0	0	0.880288
0	0	0	0	0	0
0.31958	0	0.097142	0	0	1.1e-05
0.014889	0.07934	0.00018	0	0	0.141261
0.002917	0	0.203596	0	0	0.424358
0	0.00021	0.056845	0	0	0.015193
0.509339	0.000436	0.120261	0	0	0.351524
0	0	0.936577	0	0	1e-06
0.388121	0	0.000237	0	0	0.042112
0	0	0	0	0	0
7e-06	0	0	0	0	0.158113
2.8e-05	0	0	0	0	0.000343
0	0	0	0	0	0
0.000608	0	0	0	0	0.000768
0	0	0.428405	0	0	0.001249
0.000109	1.4e-05	1.7e-05	0	0	0.622278
0.00025	0.822564	0	0	0	0.674067
0	0	0	0	0	0.018676
0	0	0	0	0	0.007234
0	0	0.000239	0	0	1.2e-05
0.00126	2e-06	0.276298	0	0	0.355834
3.9e-05	4.1e-05	0.000543	0	0	0.364622
0	0.453872	0.014673	0	0	0.11651
0.102608	0	0	0	0	0.547677
0.157189	0	0	0	0	0.003488
0.00079	0	0	0	0	0.948427
0.088009	0	0	0	0	0
3.3e-05	0	0	0	0	0
0	0	0	0	0	0.613977
0.013787	0.974931	0	0	0	0.566283
0.002658	0	0	0	0	0.00171
0	0.226028	0	0	0	0.209813
0.151786	0	0	0	0	0.002465
4e-06	0	0.002434	0	0	0
0	0	0	0	0	0
0.114526	0	0	0	0	7.8e-05
0.000419	0	0	0	0	2e-06
0.114402	0.87532	0	0	0	0.893845
0.643582	0.183501	0.021807	0	0	0.702644
7.4e-05	0	0	0	0	0
0	1e-06	0	0	0	0.002616
0.156498	0	0	0	0	3.7e-05
0.005281	0.00234	0	0	0	0.393264
0	0.015389	0	0	0	3e-05
1.7e-05	0	0	0	0	5e-06
0	0	0	0	0	0.007875
0.0719	3e-05	0	0	0	0.036118
0.000146	0.024187	0	0	0	0.000551
0.005226	0	0	0	0	0.156646
0	0	0	0	0	0.165142
0.184145	0.000149	0	0	0	0.100242
0.152274	0	0	0	0	0.000263
0.362426	0	0	0	0	0.00356
0.671761	0.467885	0.021254	0	0	0.702644
0	0.120558	0	0	0	0.535724
2.3e-05	0.035536	0	0	0	0.010384
0.002354	0	0	0	0	0.114338
0.062289	0	1e-06	0	0	0.000805
0.151742	0.015392	0.776975	0	0	0.023742
0	0	0	0	0	0.044908
0.00196	0	0.00161	0	0	0.000156
0.034665	0	0	0	0	0.000771
0.76564	1e-06	0.023424	0	0	0.139997
1e-06	0	0	0	0	0
0.366068	0	0	0	0	0.001202
0.340062	0	0	0	0	6.1e-05
0	0	0	0	0	0.128497
0.001001	7.8e-05	1.6e-05	0	0	0.591433
0.992876	0	0	0	0	0.064694
0.045966	0	0	0	0	0
0.004487	0	0	0	0	8e-06
2.5e-05	0	0	0	0	0.000542
0	0	0	0	0	0.000244
0	0	0	0	0	0
0	0	0	0	0	0.057716
1.9e-05	0	0.878974	0	0	0.011309
0.014449	0	0	0	0	0.765378
0	0	0	0	0	0.082837
0	0	0.000303	0	0	0.912313
0	0	0	0	0	2e-06
0	0	0	0	0	0.000169
3e-06	0	0	0	0	0.199089
0	0	0	0	0	0.060755
8.5e-05	0	0	0	0	0.000809
0.097477	0.029965	0.055635	0	0	0.538535
0	0.002037	1.6e-05	0	0	0.009994
0	0	0.019199	0	0	0.632941
0.511912	0.207223	0	0	0	0.322542
0	0	0.001413	0	0	0.54809
0	0	0	0	0	0.191811
0	0	0.013237	0	0	0.158304
0	0	0.001366	0	0	0.763059
0.00028	0	0.000217	0	0	0.859271
0	0	0	0	0	0.136029
0.052163	0	0.034347	0	0	0.027095
0	0.009547	0	0	0	0.123241
0.000997	0	0	0	0	0.988282
5.5e-05	0	0.031757	0	0	0.171023
2.1e-05	0.001037	0	0	0	0.8807
0.171607	0.016677	0.035413	0	0	0.538535
0	0	0.000713	0	0	0.00553
0	0	0	0	0	0.819086
0	0	0.01397	0	0	0.048851
0	0	0	0	0	0.389776
1.4e-05	0	0	0	0	0.583665
0	0	0	0	0	0.122274
0	0	0	0	0	0.672391
0	0	2.9e-05	0	0	0.915108
0.751827	0.05555	0.000627	0	0	0.686117
0	0	0	0	0	0.001839
0.255827	0.013447	0	0	0	0.644736
0.204706	2e-06	0.003872	0	0	0.481487
0	0	0	0	0	0.004616
9e-06	2e-06	0.027843	0	0	0.824173
0.100144	0.990524	0	0	0	0.752586
0	0	0	0	0	0
0	0	0	0	0	0.065394
0.599789	0	0	0	0	0
0.384711	0	0	0	0	0
0	3e-06	0	0	0	0.617584
0.276596	0	3e-06	0	0	0.545229
0	0	0	0	0	5.9e-05
0	3.8e-05	0	0	0	0.156462
0.060887	0	0.28975	0	0	0.000259
0.091673	0	0	0	0	0
0.442884	0	0	0	0	0
0.537886	0	0	0	0	9e-06
0.719013	0	0.013853	0	0	0
0.034056	0	0.037077	0	0	0.822962
0.944967	0.032569	0.125941	0	0	0.695806
0.090406	0	0	0	0	0
0	0	0.003981	0	0	0.00012
0	0	0.064403	0	0	0
0.488009	0.312472	5.9e-05	0	0	0.391626
0.000168	0	0	0	0	1e-06
0.522988	0	0	0	0	0
0.011742	0	0	0	0	0.001511
0.800756	0	0.627178	0	0	0.02583
0.082999	1e-06	0	0	0	0.000229
0	0	0.013542	0	0	0.085075
0.040247	0	0	0	0	0.12046
0.975941	0	0	0	0	0.089229
0.323676	0	2e-06	0	0	4.4e-05
0.149538	0	0	0	0	0.001025
0.989801	0.111072	0.096281	0	0	0.695806
0	0.018961	0	0	0	0.48507
0.134246	0.034494	0	0	0	0.004528
0.251802	0	0.022777	0	0	0.05501
0.672374	0	1e-06	0	0	0.000174
0.036411	0	0	0	0	0.008243
0	2.6e-05	0	0	0	0.014614
0.155334	0	0	0	0	1e-06
0.151663	0	0	0	0	3.3e-05
0.354237	0	0.117617	0	0	0.138596
0.030565	0	0	0	0	0
0.000186	0	0.515838	0	0	0.000127
5e-06	0	0.078416	0	0	1e-06
0.000188	1e-06	0	0	0	0.117629
0.029736	0.003282	0.01	0	0	0.591475
0.307036	0	2e-06	0	0	0.057914
0.100584	0	0	0	0	0
0.765893	0	0	0	0	0
0.003817	0.000178	0.135936	0	0	0.51135
0	0	0.056931	0	0	0
0.849848	0	0	0	0	0
0	0	0	0	0	2e-06
0	0	0.391585	0	0	0
0.128947	0	0	0	0	9e-05
1.4e-05	0.169739	0	0	0	0.536514
0.006791	7e-06	9.8e-05	0	0	0.123848
0.760759	0.000253	0.334003	0	0	0.050811
0.019288	0.019706	0	0	0	0.064889
0.557494	0	0	0	0	0
0.741053	0.960702	0.858349	0	0	0.277756
0.000262	0.030228	0.349534	0	0	0.662332
0	0.010638	0	0	0	1e-06
0	0	0	0	0	0.000971
0.002254	1e-06	0.939063	0	0	0.009343
0	0	0.004992	0	0	0.015226
0.015366	0.000373	0.001546	0	0	0.003882
2e-06	0.026854	0.005312	0	0	4.3e-05
0.900846	0.677339	0	0	0	0.021446
6e-06	0.017275	0.011877	0	0	0.454688
0	0	0	0	0	0
5.3e-05	0	0.171184	0	0	0
0.951369	0.303193	0.049721	0	0	0.040672
0.980506	0.527698	0.001611	0	0	0.115805
0.105885	0	0.180532	0	0	0.001136
0.741053	0.021053	0.306695	0	0	0.277756
0	0	0.062588	0	0	0
0.00224	0	0.22934	0	0	0.004972
0.877892	0	0	0	0	0
0.994539	0	0	0	0	0.033497
0.572908	0	0	0	0	1.5e-05
0	0	0	0	0	0
0.838789	0.010932	0	0	0	3.4e-05
0.358142	0	0.001394	0	0	7.3e-05
0.043022	0	6e-06	0	0	0.410756
0	2.1e-05	1.8e-05	0	0	0.438947
7e-06	0	0	0	0	0.00225
5e-06	0	0	0	0	0.000447
0	0	0.057738	0	0	1e-06
3.7e-05	4e-06	0.748691	0	0	0.219203
0.156162	0	0.145653	0	0	0.184636
0.548652	3e-06	0.47135	0	0	0.852047
0.089937	0.84936	0.005369	0	0	0.123266
0	0	0.231797	0	0	0
0.069138	0	0	0	0	0
0	0	0	0	0	0
0	0	0.575984	0	0	0
0	0	0	0	0	0
0.007256	1.3e-05	0	0	0	0.958834
0.455566	0	0	0	0	0.000545
0.002527	0.46882	0.010257	0	0	0.004009
0.847146	0.610775	0	0	0	0.001454
0.001339	0	0	0	0	0
0.710183	0.455487	0.874166	0	0	0.218951
0.0361	0.149214	0.014898	0	0	0.236005
0	0	0	0	0	0
0	0	0	0	0	0
0.086269	0	0.399635	0	0	0.001172
0	0	0.073224	0	0	8.3e-05
0.591443	0	0	0	0	2e-06
0.001159	0.993992	1e-06	0	0	0
0.09429	0.411607	0	0	0	0.001662
0.000477	5e-06	0.085012	0	0	0.186975
0	0	0	0	0	0
0.041209	0	0.000477	0	0	0
0.091461	0.915005	0.160937	0	0	0.008749
0.01838	1.2e-05	2e-06	0	0	0.014051
0	0	0.000822	0	0	5e-06
0.721509	0.008588	0.542903	0	0	0.218951
0	0	0.000879	0	0	0
0.146415	0	0.924092	0	0	0.000113
4.9e-05	0	0	0	0	0
0.001163	0	0	0	0	0.001437
0.000397	0	0	0	0	0
0	0	0	0	0	0
0.006117	0	0	0	0	0
0	0	0	0	0	0
0.000962	0	1e-06	0	0	0.246527
2e-05	0.002572	0.000149	0	0	0.142879
0	0	0	0	0	1e-06
0	0	0	0	0	0
0	0	0.142007	0	0	0
0.000621	2e-06	0.875711	0	0	0.130684
0.000828	0	0.621403	0	0	0.060959
1e-06	0.001004	0.006166	0	0	0.172739
0.454549	0.009435	0.06864	0	0	0.014252
0	0	0	0	0	0.981188
0	0	0	0	0	0.054301
0	0	0.140064	0	0	0.587004
0	0	0	0	0	0.050329
0	0	0	0	0	0
0	0	0	0	0	0
0	0	0.008189	0	0	0.003
0	0	0	0	0	0.00044
0	0	0	0	0	0.518483
0.049753	0.040944	0.833271	0	0	0.684371
0	0	0.022536	0	0	5.1e-05
0	0	0	0	0	0.068498
0	0	0	0	0	0.006651
0	0.404258	0.227939	0	0	0.661155
0	0	0.932504	0	0	0.003174
0	0	0	0	0	0.001326
0	0	0	0	0	0.102631
0	0	0	0	0	0.148522
1e-06	1e-06	0.528287	0	0	0.006757
0	0	0	0	0	0.573515
0	0	0.000964	0	0	0.471112
0	0	0.809495	0	0	0.238244
0	0	1e-05	0	0	0.007389
0	0	0.003118	0	0	0.038497
0.047824	0.06324	0.833271	0	0	0.684371
0.0003	0	0.000561	0	0	0.351319
0	1e-06	0.561413	0	0	0.076962
0	0	0	0	0	0.48782
0	0	0	0	0	0.014501
0	0	0	0	0	0.180834
0.000142	0.181559	0.001505	0	0	0.273207
0	0	0	0	0	0.015276
0	0	0	0	0	0.028805
2e-06	0	1e-05	0	0	0.245388
0	0	0.106595	0	0	1e-06
0	0	0	0	0	0.032552
0	0	0	0	0	0.006762
0.002859	0.103363	0.526668	0	0	0.087322
0.804432	0.061552	0.788507	0	0	0.752972
0	0	0.981955	0	0	0.152724
0	0	0.001461	0	0	0
0	0	0.813764	0	0	0.000834
0	0	0	0	0	0.006081
0	0.150502	0	0	0	0.460236
0.111705	0	0.000374	0	0	0.008595
0.003474	0	0	0	0	0
0.039022	0	0	0	0	0
0.796414	0	2.4e-05	0	0	0.00042
0.175465	0	0	0	0	8e-06
0.301421	0.849533	0	0	0	0.445769
0.935931	0.137525	0.179886	0	0	0.670213
0.008646	0	0.000253	0	0	2e-06
0	0	0.023524	0	0	0.009609
1e-06	0	0	0	0	0.000114
0.098486	0.001125	0.003703	0	0	0.574026
0	0.00626	0	0	0	0.000124
0.085001	0	0.034886	0	0	2.3e-05
3.3e-05	0	0.001765	0	0	0.02369
0.790379	4e-06	0.005195	0	0	0.081146
0.004503	0.012903	0	0	0	0.001841
0	0	0.016079	0	0	0.397657
0.000736	0	0	0	0	0.386303
0.888811	4.3e-05	1e-06	0	0	0.18587
0.618335	0	0.039379	0	0	0.000874
0.202954	0	1e-06	0	0	0.013862
0.929204	0.41417	0.093044	0	0	0.670213
0	0.064869	0.001834	0	0	0.287758
0.007892	0.03018	0	0	0	0.029027
0.829812	0	0.007935	0	0	0.302492
0.879386	0	0	0	0	0.003012
0.223754	0.009518	0	0	0	0.066308
0	0	0	0	0	0.144334
0.938451	0	0	0	0	0.000558
0.318166	0	0.000289	0	0	0.002867
0.32161	0	0.003245	0	0	0.214681
0.000632	0	0	0	0	0
0.000195	0	0	0	0	0.003768
2.3e-05	0	0.002241	0	0	0.000249
0	0	0	0	0	0.076124
0.004149	4.1e-05	0.046917	0	0	0.697944
0.269773	0	1.7e-05	0	0	0.122924
0.328183	0	0	0	0	0
0.283259	0	0	0	0	3.6e-05
0	0	0	0	0	0.069021
0	0	0	0	0	0.807079
0	0	0.000504	0	0	0
0	0	0	0	0	0
0	0	0	0	0	0.078993
0	0	0.002022	0	0	0.007047
0	0	0	0	0	0.000204
0.186884	0.029734	0.019937	0	0	0.551173
0	0	0	0	0	0.001449
0	0	0	0	0	0.794334
4.9e-05	0	0	0	0	0.064274
0	0	0	0	0	0.59135
0	0	0	0	0	0.049877
0	0	0	0	0	0.021238
0	0	0	0	0	0.9202
8e-06	0	4.1e-05	0	0	0.755674
0	0	0	0	0	0.083784
0.60179	0.523477	0	0	0	0.007114
0	6e-06	0	0	0	0.131157
0.000325	0	0	0	0	0.912944
1e-06	0	0	0	0	0.084269
0	0	0	0	0	0.621239
0.200828	0.017459	0.017597	0	0	0.551173
0	0	0	0	0	0.005789
0	0	0	0	0	0.663112
0	0	0	0	0	0.018356
0	0.104476	0.363622	0	0	0.217536
0	0	0	0	0	0.654652
0	0	0	0	0	0.095423
0	0	0	0	0	0.263611
0	0	0	0	0	0.566144
0.353032	0.174918	0.966491	0	0	0.632082
0	0	0	0	0	5.8e-05
0.000689	0	0	0	0	0.392093
1.4e-05	0	0	0	0	0.141987
0	0	0	0	0	0.005808
1.6e-05	1e-06	8.8e-05	0	0	0.859716
0.066761	0.000742	0	0	0	0.642619
0	0	0	0	0	0
0	0	0	0	0	0.015942
0	0	0	0	0	0.075846
0	2.8e-05	0	0	0	0
0	0	0	0	0	0
0	0	0.057502	0	0	0.005455
0	0	0	0	0	0.000273
0	0.166306	0	0	0	0.129802
0.135942	0.28934	0.912201	0	0	0.633666
0.000472	0	0.085687	0	0	5e-05
6e-06	5e-06	0	0	0	0.096064
0	0	0	0	0	0.003211
0.000169	0.006703	0.558454	0	0	0.835318
0.000123	0.028131	0.022351	0	0	0.002421
0	0	0	0	0	0.000859
0	0	1e-06	0	0	0.142068
0	0.000405	0	0	0	0.209371
0.04945	0.135333	0.060565	0	0	0.010988
0	0	0	0	0	0.96634
0	0	0.007397	0	0	0.887982
3e-06	0.00077	0.149572	0	0	0.37311
0	0	3.3e-05	0	0	0.007508
0	0	0.018921	0	0	0.081115
0.13098	0.417791	0.542631	0	0	0.633666
0.370675	0.462601	0.003729	0	0	0.116038
1e-06	0.267817	0.550206	0	0	0.118693
0	0	0	0	0	0.875368
0	0	0	0	0	0.023173
0	0.001301	0	0	0	0.263972
0.00266	0	0	0	0	0.564495
0	0	0	0	0	0.012138
0	0	0	0	0	0.037477
1.4e-05	5e-06	5e-06	0	0	0.325128
0.000995	0	0.000255	0	0	1e-06
0	0	0	0	0	0.031212
0	0	0	0	0	0.006565
0.596337	0	0.105882	0	0	0.038578
0.145672	0.00027	0.992438	0	0	0.842399
0	0	0.371339	0	0	0.243168
0	0	0.031251	0	0	0
0	0	0.037542	0	0	0.000719
0	0	0	0	0	0
0	0	0	0	0	1.1e-05
0.293905	0	0	0	0	0.172125
0	0	0.011912	0	0	0.035356
0.619617	0	0.007111	0	0	0.000448
0.401853	0.000268	0.056187	0	0	0.537719
0	0	0	0	0	0.005798
0	0	0.104829	0	0	0.646296
0	0	1.6e-05	0	0	0.223972
1.4e-05	0	2.1e-05	0	0	0.576279
0	0	0	0	0	0.135424
0	0	0	0	0	0.106195
0	0	0	0	0	0.817566
0.278143	0	0.41356	0	0	0.818355
0	0	0	0	0	0.117927
0	0	0.098589	0	0	0.018877
0	0	0	0	0	0.114898
0.311076	0	0	0	0	0.985027
0.235273	0	1.5e-05	0	0	0.134285
0.710719	0	0	0	0	0.837156
0.520855	4.5e-05	0.026756	0	0	0.537719
0	0	0	0	0	0.004638
0	0	0	0	0	0.774681
0.003555	0	0.176363	0	0	0.037925
0.088925	0	0	0	0	0.336813
0.483063	0	0	0	0	0.605136
0	0	0	0	0	0.104189
0.024529	0	0	0	0	0.571638
0.28519	0	0	0	0	0.832075
0.104658	6e-06	0.046492	0	0	0.673717
0	0	0	0	0	0.000909
2e-06	0	0.016573	0	0	0.522843
0	0	0.441943	0	0	0.387126
0	0	0	0	0	0.004692
4.8e-05	1e-06	0.006669	0	0	0.865147
0.49201	0	0	0	0	0.721761
0.181656	0	0	0	0	0
0.000517	0	0	0	0	0.046081
0.000405	0.139569	0	0	0	0.011125
2.8e-05	0.000134	0	0	0	0.01033
0.009496	0.000252	1.5e-05	0	0	0.00677
3.4e-05	0	0	0	0	0
0.401816	0.77861	0.000956	0	0	0.242661
0.810979	0.001381	0	0	0	0.304863
0.025902	0.278031	0	0	0	0
0	0	0	0	0	4e-06
0.845854	1.7e-05	0	0	0	0.002447
0.014052	0.001244	0	0	0	0.000824
0.003262	0.376463	0	0	0	0.000126
0.971257	0.001961	0	0	0	0
0.008093	0.184121	0	0	0	0.003951
0.173813	0.202416	0	0	0	0.211983
0	0	0	0	0	0
0.410764	0	0	0	0	0
0.007256	0.094968	0	0	0	0.01333
0.000224	0.294395	0	0	0	0.024388
0	0	0	0	0	8.5e-05
0.430005	0.302628	0.000956	0	0	0.242661
1e-06	4e-05	0	0	0	0
0.636372	0	0	0	0	0.000522
0	0	0	0	0	0
4e-06	0	0.009123	0	0	0.004105
4e-06	0.000368	0.000241	0	0	0
0	0	0	0	0	0
8.4e-05	0.5474	0.145401	0	0	0
0	0	0	0	0	0
0.000316	0	0.192206	0	0	0.270703
0.175654	5e-06	0	0	0	0.269258
0	0	0	0	0	3.3e-05
0	0	0	0	0	3e-06
8.4e-05	0	0	0	0	0
0.003891	1.7e-05	0	0	0	0.141697
6.8e-05	0	0	0	0	0.074868
0	0	0	0	0	0.453907
0.01069	0.205253	0	0	0	0.028029
0.004768	0	0.012188	0	0	0.2494
0.695349	0	0	0	0	0.29018
4.6e-05	0	0	0	0	0
0.84716	0.478681	0.189458	0	0	0.346673
0.008118	3.4e-05	0.056034	0	0	0.569575
0	0.194022	0	0	0	0
0	0	0	0	0	6.3e-05
0.047456	0	0.087177	0	0	0.030209
0	2.3e-05	0	0	0	0.054111
0.890649	0.693267	0.226292	0	0	0.008534
0	0	0.599727	0	0	4e-06
0.147948	0.034725	0	0	0	0.068431
0.00016	0.793146	0	0	0	0.930164
0	0	0	0	0	0
0.00091	0	0.000686	0	0	0
0.151477	0.019719	1.4e-05	0	0	0.126446
0.023918	0.000118	0.385536	0	0	0.380895
0	0	0.000884	0	0	0.00519
0.777871	0.194238	0.08933	0	0	0.346673
0	0	0.473884	0	0	0
0.03082	0	0	0	0	0.020448
0	0	0	0	0	0
0.002414	0	0	0	0	0.121013
2.2e-05	0	0	0	0	2e-06
0	0	0	0	0	0
0.000109	0.29309	0	0	0	0
0	0	0.944455	0	0	3e-06
0.002368	0	1.5e-05	0	0	0.626374
1e-06	0	0	0	0	0.501533
0	0	0	0	0	0.002367
0	0	0	0	0	7.9e-05
0	0	5e-06	0	0	5e-06
0.000448	2e-06	0.197171	0	0	0.346919
0.002263	0	5.3e-05	0	0	0.376859
0	0	0	0	0	0.002338
0.749714	0.00286	0	0	0	0.537443
0.01755	0.832256	0	0	0	0.749069
0.627911	0	0	0	0	1.2e-05
0.558662	0.485514	0.516949	0	0	0.437386
0.00026	0.24319	0.819428	0	0	0.196093
0	2e-06	0	0	0	0.053896
5e-06	0	0	0	0	0.509635
0.006238	0	0.615988	0	0	0.168518
0	0	0.000116	0	0	0.84712
0.010771	0	0.02649	0	0	0.718389
2e-06	0.694003	0.081513	0	0	0.112386
0.747224	0.419053	0	0	0	0.433809
1.5e-05	7e-06	0.001278	0	0	0.55234
0	0	0	0	0	0.001036
6.3e-05	0	0.806964	0	0	0.009552
0.739027	0.913434	0.007152	0	0	0.438196
0.930992	6.1e-05	0.036841	0	0	0.919269
0.259032	0	0.810055	0	0	0.278417
0.763934	0.027972	0.24856	0	0	0.437386
0	0	0.329193	0	0	0.000224
0.001832	0	0.041717	0	0	0.334115
0.653981	0	0	0	0	0.002107
0.722026	0	0	0	0	0.789439
0.644562	0	0	0	0	0.05738
0	0	0	0	0	0.005338
0.722556	7e-06	0	0	0	0.217312
0.643551	0	0.042685	0	0	0.198995
0.07647	1e-06	3.6e-05	0	0	0.957238
0	0.022252	1e-06	0	0	0.180252
0.000105	0	0	0	0	0.41136
5.6e-05	0	0	0	0	0.408631
0	0	0.011084	0	0	0.000334
0.000263	4e-06	0.599086	0	0	0.540412
0.278987	0	0.044717	0	0	0.804838
0.756955	0.021413	0.653341	0	0	0.012063
0.091706	0.015035	0.000211	0	0	0.711167
0.010111	0	0.574013	0	0	0
0.7782	0.614555	0.089409	0	0	0.417146
0.026566	0.162082	0	0	0	0.282813
0	0	0.000408	0	0	0.003569
0	0	0.473287	0	0	0.196018
0.118998	0	2e-06	0	0	0.12376
0	0	0	0	0	0.554864
0.867236	0	0	0	0	0.424757
0.001812	0.222994	0	0	0	0.02199
0.245759	0.240202	0.087505	0	0	0.301745
0.001262	0.000485	0	0	0	0.71282
0	0	0.000394	0	0	5e-06
0.035939	0	0	0	0	0.00078
0.189029	0.794656	0	0	0	0.332579
0.049428	0.010042	0	0	0	0.928917
3.2e-05	0	0	0	0	0.125544
0.765141	0.185846	0.050633	0	0	0.417146
0	0	0	0	0	3.2e-05
0.080223	0	0	0	0	0.207289
0.001688	0	0.000592	0	0	1.9e-05
0.009415	0	0.013424	0	0	0.512963
0.004018	0	0	0	0	0.012334
0	0	0	0	0	0.000109
0.044114	0	0	0	0	0.043176
4e-06	0	0	0	0	0.041396
0.005633	6e-06	0.415762	0	0	0.838866
0.000158	0.107491	0	0	0	0.20236
0	0	0.23551	0	0	0.17987
0	0	0.003044	0	0	0.133416
0	0	0	0	0	0.000143
0.000833	2e-06	0.002866	0	0	0.504255
0.004569	3e-06	0	0	0	0.633601
8.7e-05	0.000558	0	0	0	0.004334
0.709248	0.04896	0	0	0	0.849395
0.747877	0.103181	0.06524	0	0	0.705656
0.000348	0	0	0	0	0
0	0	6e-06	0	0	0.000356
7e-06	0	0.814879	0	0	1e-06
0.016779	0.001594	1e-06	0	0	0.343998
0	0.00187	0	0	0	2e-06
0.001203	0	0	0	0	0
0	0	0	0	0	0.002046
0.363164	1e-06	0.271159	0	0	0.021609
0.000309	0.008396	0	0	0	0.000187
0	0	1.2e-05	0	0	0.07862
1e-06	0	0	0	0	0.100359
0.530854	9e-06	0	0	0	0.073542
0.769296	0	0	0	0	5.6e-05
0.591671	0	0	0	0	0.001103
0.781701	0.365282	0.044838	0	0	0.705656
0	0.07708	0	0	0	0.591672
0.000265	0.035651	0	0	0	0.004308
0.216387	0	3.1e-05	0	0	0.053664
0.461053	0	0.00015	0	0	0.000195
0.893393	0.003685	0	0	0	0.009321
0	0	0	0	0	0.016637
0.178603	0	0	0	0	9e-06
0.796116	0	0	0	0	9e-05
0.357949	0	0.273255	0	0	0.11567
4e-06	0	0	0	0	0
0.001142	0	0.507019	0	0	0.000223
0.000213	0	0.000511	0	0	3e-06
0	0	0	0	0	0.13739
0.000867	3.6e-05	0.003071	0	0	0.559283
0.499777	0	0	0	0	0.046056
0.867489	0	0	0	0	0
0.044224	0	0	0	0	1e-06
0.558367	0.620408	0.589388	0	0	0.333207
0.325266	0.651004	0.115789	0	0	0.558763
0.132086	0.030537	0.016442	0	0	0.49714
0.480797	0.195257	0.973895	0	0	0.667587
0.136352	0.333448	0.6565	0	0	0.463882
0.900878	0.528415	0.429508	0	0	0.453161
0.387697	0.697949	0.411032	0	0	0.563839
0.786449	0.949025	0.057912	0	0	0.565385
0.225287	0.532872	0.479704	0	0	0.42304
0.159425	0.046025	0.110223	0	0	0.631121
0.510046	0.207684	0.462027	0	0	0.618998
0.726071	0.785238	0.733871	0	0	0.579431
0.837189	0.937007	0.26176	0	0	0.470198
0.353182	0.090742	0.374312	0	0	0.516537
1	0.333333	0.666667	0	0	1
0.129556	0.259272	0.445211	0	0	0.75221
0.752925	0.07733	0.967244	0	0	0.54088
0.721648	0.016829	0.110334	0	0	0.624789
0.621735	0.00209	0.000522	0	0	0.486897
0.706548	0.287131	0.021403	0	0	0.592579
0.069911	0.039383	0.432604	0	0	0.598279
0.847101	0.665179	0.017269	0	0	0.520466
0.465249	0.01842	0.325664	0	0	0.525847
0.181818	0.030303	0.030303	0	0	0.620294
0.087114	0.349667	0.370236	0	0	0.277623
0.146676	0.063891	0.018961	0	0	0.525024
0.181072	0.037267	0.065418	0	0	0.490525
0.165509	0.019913	0.781046	0	0	0.924719
0.177778	0.043325	0.888889	0	0	0.802587
0.311688	0.034632	0.865801	0	0	0.552512
0.656779	0.3801	0.594378	0	0	0.221882
0.988506	0.988831	0.585072	0	0	0.414871
0.233587	8e-06	2e-06	0	0	0.000797
0	0.000163	0	0	0	0.03291
0.59071	0	0.654535	0	0	0.034858
0.119547	0	0.000451	0	0	0.12486
0.017543	0.000176	0.065856	0	0	0.072268
0.782772	0.021721	0.135531	0	0	0.003966
0.01173	0.022668	0	0	0	0.083985
0.319219	0.002267	0.001575	0	0	0.670547
0	0	3e-06	0	0	3e-06
0.354632	0.001423	0.988768	0	0	0.000111
0.020002	0.197409	0.009225	0	0	0.117392
0.000999	0.016359	0.05569	0	0	0.324314
1e-06	0.076384	0.786617	0	0	0.022393
0.444082	0.254694	0.235102	0	0	0.333207
0.00032	0	0.430717	0	0	2e-06
0.432148	0	0.070976	0	0	0.044876
2.6e-05	0	1e-06	0	0	9e-06
0.000179	0	0	0	0	0.12856
0.000105	0	0	0	0	0.002064
0	0	0	0	0	3.1e-05
0.000937	0.000181	0	0	0	0.007141
0	0	0.119107	0	0	0.006749
0.000565	0.024195	1.8e-05	0	0	0.545492
0.239215	0.766708	2e-06	0	0	0.991089
0	0.01988	0	0	0	0.03517
0	1e-06	0	0	0	0.019942
0.004415	0	0.02298	0	0	1.1e-05
0.00435	9e-06	0.496929	0	0	0.309385
0.000478	0.056842	0.024166	0	0	0.307893
2e-06	0.686079	0.60246	0	0	0.530263
0.019712	0.018872	0.000309	0	0	0.422056
0	0	0	0	0	0.036175
0.075088	2.2e-05	0.000267	0	0	0.626199
0.975363	0.007722	0	0	0	0.031383
0	0.165051	3e-06	0	0	0.010938
0.000492	0	0	0	0	0.951119
5.3e-05	0.02663	0.090403	0	0	0.701322
0.910623	0.477316	0	0	0	0.06786
0	0	0.959921	0	0	0.013098
0.00014	0	0	0	0	0.178465
0.000862	0.02053	0	0	0	0.853998
0	0.020283	0.001029	0	0	0.066312
0	0	0	0	0	0.509067
0.323907	0.802283	0.073254	0	0	0.558763
6.2e-05	8.3e-05	3e-06	0	0	0.00791
0.016353	0	0	0	0	0.586082
0	0	0.752062	0	0	0.03134
0	0	0	0	0	0.166696
0	0.00389	0	0	0	0.749681
0	0	0	0	0	0.147443
0	0.079722	0	0	0	0.164683
0	0	0	0	0	0.415248
0.000428	0	0.02646	0	0	0.600809
0.524369	0	0	0	0	2.1e-05
0	0	2.3e-05	0	0	0.314735
0	0	0.406848	0	0	0.080793
0.005647	0	0	0	0	0.00695
0.034297	3.8e-05	0.023221	0	0	0.878494
1.3e-05	0	1e-06	0	0	0.588824
0	0	0	0	0	0
3e-06	0.005956	0	0	0	0.010047
0	0	0	0	0	0.327205
0	0	0	0	0	0.529461
0	0	0	0	0	0.511794
0	0	0	0	0	0.16146
0.000372	0	0.258401	0	0	0.737417
0	0	0	0	0	0.299029
0.001064	0	0	0	0	2.4e-05
0	0.042629	0	0	0	0.009095
0.001574	0	0	0	0	0.660026
6.1e-05	0	0	0	0	0.402589
3e-05	2.2e-05	0	0	0	0.56454
0.210139	0.016824	0.01552	0	0	0.49714
0	0	0	0	0	0.000503
0	0	0	0	0	0.667229
0	0	0	0	0	0.000106
0	0	0	0	0	0.806377
1e-06	0	0	0	0	0.117876
0	0	0	0	0	0.001358
0	0	0	0	0	0.399604
0	0	0	0	0	0.289134
0.906166	0.142659	0.148878	0	0	0.860491
0	0	0	0	0	0.006921
0.484668	7.8e-05	0.155789	0	0	0.698983
0.407538	3e-06	0	0	0	0.738361
0	0	0	0	0	0.001328
1e-05	1e-06	0.000217	0	0	0.681947
0.163327	0.707982	0	0	0	0.983237
0	0	0	0	0	0
0	0	0	0	0	0.19794
0.060894	0.000831	0.133651	0	0	0.219067
0.092864	0	0.054457	0	0	0.187489
0.8224	0	0.139375	0	0	0.660857
0.095303	3.7e-05	0.000192	0	0	0.539069
0.173799	0.011616	0.125948	0	0	0.133475
0	0	0.000174	0	0	0.814871
0.758695	0	0.579145	0	0	0.928032
0.049544	0.000101	0.223521	0	0	0.642569
0.011122	1e-06	0.102604	0	0	0.203431
6.8e-05	0	0.493256	0	0	0.440568
0.443812	0.245096	0.578004	0	0	0.667587
6.4e-05	0.028366	0.307692	0	0	0.23016
0.907968	0.096165	0.460573	0	0	0.482285
0.001347	0	0.000112	0	0	0.884557
0.002019	0	0	0	0	0.291315
0.005835	8.9e-05	0	0	0	0.723202
0	0.729988	0.004573	0	0	0.941642
0.033419	1e-06	0	0	0	0.413392
4e-05	0	0.076374	0	0	0.497937
0.003253	4e-06	0.00068	0	0	0.494888
0.349256	0	0.012409	0	0	0.011063
0	0	0	0	0	0.455741
0	0	3.5e-05	0	0	0.341309
0.000588	0.055265	0.148776	0	0	0.053046
0.004786	0.059198	0.737516	0	0	1
0.001653	0	0.369157	0	0	0.509046
0.000187	0	0.787394	0	0	0.00102
0.112778	2e-06	0.13024	0	0	0.114967
0	0.000351	0	0	0	0.924127
0.001657	0	0	0	0	0.091253
1e-05	0.000858	0	0	0	0.504015
0.955076	0.387344	0.482402	0	0	0.488598
0	0	0	0	0	0.000131
8.9e-05	0	0	0	0	0.005741
4.4e-05	0.001421	0.651367	0	0	0.503409
0	2e-06	0	0	0	0.727402
0	0	1e-06	0	0	0.33213
0.173057	0.90447	0.783069	0	0	0.463882
6.4e-05	0.019594	9e-06	0	0	0.00025
0.014232	0.000217	0.276763	0	0	0.428106
0	0	0	0	0	0.000364
0	0	0	0	0	0.861668
0	0.775792	0	0	0	0.060213
0	0	0.000197	0	0	0.001815
0	0.000788	0	0	0	0.204437
0	0	0	0	0	0.169722
1.4e-05	0	1e-06	0	0	1
0.228763	0	0.021656	0	0	0.055175
0	0	0	0	0	0.405974
0	0	0	0	0	0.418177
0.002037	0	0.537175	0	0	0.000582
0.019145	6.6e-05	0.536704	0	0	0.592933
0	0	0.586308	0	0	0.820966
0	0	5e-06	0	0	0.000114
0	1.6e-05	0.82009	0	0	0.481115
9e-05	1e-06	0.325463	0	0	0.057724
0.182938	0.080672	0.000491	0	0	0.475193
0.000379	0.564945	4.5e-05	0	0	0.416783
0	0	3e-06	0	0	9e-06
0.009645	0	0.003844	0	0	0.003114
0.17971	0.038854	0.000134	0	0	0.510246
0.031548	0.002263	0.87373	0	0	0.704336
5e-06	0	0.020144	0	0	0.347127
0.736303	0.480295	0.23975	0	0	0.453161
0	0	0.152596	0	0	0.00013
0.054513	0	8e-06	0	0	0.400155
0.000116	0	1e-06	0	0	3.2e-05
0.008287	0	0	0	0	0.916817
0.000459	0	0	0	0	0.028404
0	0	0	0	0	0.000366
0.007999	0.373313	0	0	0	0.142041
0	0	0.517528	0	0	0.13426
0.00392	0	0.001782	0	0	1
1.3e-05	0	0	0	0	0.022584
0	0	0	0	0	0.367685
0	0	0	0	0	0.419645
0	0	5e-06	0	0	0.000384
0.00054	2e-06	0.173612	0	0	0.571781
0.003096	0	0.00255	0	0	0.857542
3e-06	0	3.6e-05	0	0	1e-06
0.680561	0.011317	0	0	0	0.382207
0.003817	0.63175	2.2e-05	0	0	0.724035
0.129776	0.001144	0.000173	0	0	0.103232
0	0	0	0	0	0.055424
0.336405	0	0.017487	0	0	0.20902
0.00775	0.744107	0.000597	0	0	0.896852
2.2e-05	0.016617	0.755717	0	0	0.104923
0	0	0.048263	0	0	0.617536
0.440116	0.258103	0.240952	0	0	0.563839
0	0	0.445188	0	0	0.010955
0.628126	0	6.7e-05	0	0	0.635371
0	0	0	0	0	0.095057
0	0	0	0	0	0.260342
0	0	0	0	0	0.827851
0	0	0	0	0	0.244846
0	3e-06	0	0	0	0.375762
0	0	0.820394	0	0	0.626939
0.000737	1e-06	0.000645	0	0	0.615391
0.163898	0.009909	0	0	0	0.000286
0	0	0	0	0	0.445064
0	0	0	0	0	0.254835
1.7e-05	0	4.6e-05	0	0	0.008178
0.006603	9e-06	0.230094	0	0	0.887874
4.9e-05	0	0.004864	0	0	0.656551
0	0	0.000596	0	0	0
0.004313	0.205896	0	0	0	0.029746
0.002471	0.060881	0	0	0	0.297854
1.2e-05	0	0.131279	0	0	0.165175
0.013066	0	0	0	0	0.266986
0.931402	0.621372	0	0	0	0.904628
0.671857	0.64355	3e-05	0	0	0.418525
0.258276	0	0	0	0	0.956334
0.882033	0.508854	0.052504	0	0	0.565385
0	0.00029	1.4e-05	0	0	0.022421
0.042299	2e-06	0	0	0	0.984888
0.873917	0	0.165576	0	0	0.210078
0.990009	0	2e-05	0	0	0.636586
0.356785	0.000409	0	0	0	0.643086
0	0	0	0	0	0.334999
0.821853	0.135258	0	0	0	0.937659
0.508812	0	2e-06	0	0	0.929521
0.155096	1e-05	0.075165	0	0	0.78291
0.000365	0.028877	0	0	0	0.030162
0.001722	0	0.7004	0	0	0.938843
0.00144	0	0.201243	0	0	0.79918
1.3e-05	0	0	0	0	0.008119
0.000503	0.000164	0.004928	0	0	0.772495
0.250097	7e-06	0	0	0	0.864364
0.463598	0.000299	0	0	0	0.001673
0.413268	0.941765	0	0	0	0.267052
0	0	0	0	0	0.00537
0.041556	0	0.000331	0	0	0.013797
0.001311	0.027654	0.944175	0	0	0.296307
8.2e-05	0.049952	2e-05	0	0	0.713846
0	0	8e-05	0	0	0.190127
0.193103	0.338957	0.966837	0	0	0.42304
0.019282	0.07047	0.001151	0	0	0.000406
0.143043	0.001765	0.180586	0	0	0.241073
1e-06	0	0	0	0	0.008196
3e-06	0	0	0	0	0.435748
6.2e-05	0.25957	0	0	0	0.076342
0.000784	0	0.283749	0	0	0.014756
0.000482	0.40845	0	0	0	0.171172
0	0	8e-06	0	0	0.14056
6.5e-05	4e-06	1e-05	0	0	0.78089
0.442136	5e-06	0.294404	0	0	0.649038
0	0	0	0	0	0.248116
0	0	0	0	0	0.226304
0.023545	0	0.897882	0	0	0.000245
0.021378	0.000558	0.351084	0	0	0.437983
6e-06	0	0.263213	0	0	0.54514
0	3e-06	0.002872	0	0	0.302569
0.00233	0.064816	0.596142	0	0	0.83693
0	4.4e-05	0	0	0	0.827176
0.000394	0	0	0	0	0.337842
2e-06	0	0.000904	0	0	0.001896
0	0	0	0	0	0.037844
0.19556	0.02544	0.063196	0	0	0.631121
0	0	2e-06	0	0	0.100136
0	0	0	0	0	0.070707
0	0	0.729075	0	0	0.788429
0	0.251826	0	0	0	0.007472
0	0	0	0	0	0.151691
0	0	0	0	0	0.403371
0	0	0	0	0	0.000188
0	0.000115	0	0	0	0.00424
0.436365	0.305361	0.026744	0	0	0.311588
0	0	0	0	0	0
0.003002	0	3.3e-05	0	0	0.00694
0.000197	4e-06	0.318738	0	0	0.000151
0	0	0	0	0	0.036463
1.3e-05	1e-06	0.020495	0	0	0.835806
0.07047	0.00497	1e-06	0	0	0.221965
0	0	0	0	0	0
0	0	0	0	0	5.8e-05
0.022101	4.5e-05	0.003268	0	0	0.410439
0.000444	0	0.0117	0	0	0.012912
0	0.001332	0.754078	0	0	0.119501
0.569203	0.13284	0.198601	0	0	0.618998
0	0	0.291324	0	0	0.095271
0.949485	0	0.010185	0	0	0.16628
0	0	0	0	0	0.973021
1.2e-05	0.123677	0	0	0	0.034253
0	0	0	0	0	0.399482
0	0	0	0	0	0.740278
3e-06	0	0	0	0	0.03292
0	0.291419	0.008287	0	0	0.066026
0.000778	0.964231	1e-05	0	0	0.360845
0.024173	9e-06	0	0	0	5e-06
0	0.000444	0	0	0	0.053881
0	0.42852	0	0	0	0.015069
6e-06	0	0.003795	0	0	0.029813
0.003878	4e-06	0.498341	0	0	0.878536
0.000287	0.248177	0.010263	0	0	0.258806
0	0	0.462042	0	0	0
0.035049	0	3e-06	0	0	0.001541
0.858058	0.254413	0.000188	0	0	0.41997
0.282965	0.000639	0.001435	0	0	0.91735
0.90703	0.459517	1	0	0	0.579431
5e-06	0.000548	0.00441	0	0	0.050748
0.075589	1.1e-05	0.3587	0	0	0.890938
0.96425	0	0	0	0	0.392442
0.96731	0	0	0	0	0.599388
0.553607	0.000795	0	0	0	0.781015
0	0	0.155724	0	0	0.492624
0.890314	0.067438	0	0	0	0.853065
0.520287	0	5.7e-05	0	0	0.941172
0.094694	0.000189	3e-05	0	0	0.741279
0.000134	0.206224	0.367285	0	0	0.069139
0.00448	3.6e-05	0	0	0	0.795098
0.004953	0	0	0	0	0.726658
0.000145	0	0.895361	0	0	0.01162
0.004417	0.000205	0.538174	0	0	0.865633
0.298489	0.00051	0.457717	0	0	0.790184
0.596006	0.046153	0.010395	0	0	0.012839
0.403482	0.45878	0.691201	0	0	0.301483
0.233835	0	0.011223	0	0	0.292752
0.788147	0.041447	0.110393	0	0	0.470198
0	0	0.318005	0	0	0.000541
0.002678	0	0.000129	0	0	0.353838
0.821338	0	0.000423	0	0	0.003468
0.922465	0	0	0	0	0.662884
0.66429	0	0	0	0	0.086134
0	0	0	0	0	0.010339
0.651286	0.022547	0	0	0	0.222197
0.514778	0	0.63175	0	0	0.166496
0.129613	0	0.00033	0	0	0.918716
3e-06	1.1e-05	0	0	0	0.20172
0.000532	0	0	0	0	0.306165
0.000501	0	9.1e-05	0	0	0.328845
0	0	8.9e-05	0	0	0.000743
0.000313	4e-06	0.145603	0	0	0.538007
0.240859	0	0.000292	0	0	0.662439
0.63632	0	0.001899	0	0	0.018412
0.122222	0.87334	0	0	0	0.821084
0.553278	0.005338	0.154128	0	0	0.516537
0	0	0.339029	0	0	0.004993
7e-06	0	0.01362	0	0	1
0.025825	0	0	0	0	0.058243
0.082532	0	0	0	0	0.494226
0.491787	0	0	0	0	0.397424
0	0	0	0	0	0.116057
0.085215	0	0	0	0	0.957847
0.241144	0	0.022291	0	0	0.959113
0.154078	0.006338	1.1e-05	0	0	0.759745
0	0.002782	0	0	0	0.006727
0.001021	0.247258	0	0	0	0.834578
0.000663	0	0	0	0	0.63196
0	0	0.005737	0	0	0.002963
4.9e-05	3e-06	0.523761	0	0	0.776401
0.535155	0.093598	0.007942	0	0	0.7651
0.217861	0.000678	0.655578	0	0	1.1e-05
0.002238	0	2e-06	0	0	0.126525
0.11314	0.458887	0.279045	0	0	0.75221
0.593504	0.33095	0.57465	0	0	0.54088
0.840541	0.015056	0.062014	0	0	0.624789
0.794671	0.000522	0.000522	0	0	0.486897
0.769652	0.783898	0.019388	0	0	0.592579
0.076084	0.115883	0.796128	0	0	0.598279
0.896587	0.807046	0.016353	0	0	0.520466
0.615508	0.014802	0.1367	0	0	0.525847
0.363636	0.030303	0.030303	0	0	0.620294
0.220206	0.120992	0.786449	0	0	0.277623
0.235035	0.021426	0.016232	0	0	0.525024
0.250922	0.017723	0.039515	0	0	0.490525
0.152875	0.031246	1	0	0	0.924719
0.177778	0.043325	0.711111	0	0	0.802587
0.623377	0.008658	0.484848	0	0	0.552512
0.683538	0.046138	0.302093	0	0	0.221882
0.96604	0.19294	0.768762	0	0	0.414871
1e-06	0.578069	0.003671	0	0	0.009508
0	0	1e-06	0	0	0.080946
0	0	0	0	0	0.001191
0	0.00089	0	0	0	0.027585
0.259956	0	0	0	0	0.043964
0	0	0	0	0	0.001537
0	0	0.332296	0	0	0.002602
1.4e-05	6e-06	0.000363	0	0	0.075041
0.000269	0	1e-06	0	0	0
0	0	0	0	0	0.002664
0	0	0	0	0	0.000557
0.890695	0	0.002088	0	0	0.260762
0.241763	0.000536	0.371848	0	0	0.416159
0	0	0.017947	0	0	0.028277
0	0	0.109393	0	0	0
0	1e-06	8.8e-05	0	0	5.8e-05
5.4e-05	0	0	0	0	0.100461
0.001903	0	0	0	0	0.571741
0.000105	7.7e-05	0	0	0	0.508555
0	2e-06	0.000356	0	0	0.192313
0.001226	0	0	0	0	0.952641
2e-06	0	6e-06	0	0	0.900443
0.003961	0	8e-06	0	0	0.769146
0.090555	0	0.01214	0	0	0.014394
0	0	0	0	0	0.928475
0	0	0	0	0	0.742344
0.000184	0	0.322941	0	0	0.004852
0.002563	0.000601	0.837174	0	0	0.759336
0.002297	0	0.724854	0	0	0.848768
5e-06	0	0.03366	0	0	0.000112
0.087872	0	0.212103	0	0	0.195276
0.877527	0	0	0	0	0.013105
0.209314	0	0	0	0	0.219729
0	0	0	0	0	0.562314
0.795916	0	0	0	0	0.000706
0.045528	0	0	0	0	0.010507
0.041598	0.000184	0.028514	0	0	0.348382
0	0	0	0	0	0
0	0	9.3e-05	0	0	0.014421
0	0	0.512208	0	0	0.000527
0	0	0	0	0	0.031657
0.000156	1e-06	0.016194	0	0	0.871792
0.108438	0	0	0	0	0.265089
0.14308	0	0	0	0	0
0.052998	0	0	0	0	0.000145
0.479813	0	0	0	0	0.178771
0	0	0	0	0	0.029319
0.916886	0	0.000108	0	0	0.469326
0.254358	0.061529	0	0	0	0.391197
0.025297	0.185068	0.723477	0	0	0.946112
0	0	0	0	0	0.083712
1e-06	0	0	0	0	0.649866
0	0.026639	0	0	0	0.657366
0	0	0	0	0	0.001311
2.4e-05	3e-06	1e-06	0	0	0.649867
0.132078	0.000556	0	0	0	0.913809
0.478893	0	0	0	0	0.002498
0.102942	0	0	0	0	0.471896
0	0	0	0	0	0.511815
0.142687	0.000127	0.000598	0	0	0.239354
0.983288	0	0	0	0	0.425521
0.253977	0	0.014889	0	0	0.575538
0	0	0	0	0	6.2e-05
0.000349	0	0	0	0	0.384202
6.7e-05	0	0	0	0	0.142616
0	0	0	0	0	0.014259
0.000461	1.1e-05	1.3e-05	0	0	0.902844
0.399772	0	0	0	0	0.573287
0.859163	0	0	0	0	0
0.033659	1e-06	0	0	0	0.01819
0	0	0	0	0	0.00858
0	0	0	0	0	0.041686
3e-06	0	0	0	0	0.413706
0	0	0.514661	0	0	0
0	0	0	0	0	0.04629
0	0	0	0	0	0.003479
0.320216	0.008023	0.194302	0	0	0.018652
0.470173	0.028171	0.201575	0	0	0.949969
0	0	0.057442	0	0	0.318133
0	0	0	0	0	0
0	0	0.006775	0	0	0.000542
0.130765	0	0	0	0	0.742254
0.164769	5e-06	0.079405	0	0	0.756843
3e-06	1e-06	0	0	0	0.000571
0	0	0	0	0	0.890594
0	0	0	0	0	0.58837
0	0	0	0	0	0.002518
0.000703	7e-06	1e-05	0	0	0.748791
0.203471	0	0	0	0	0.827787
0.171061	0	0	0	0	0
0.161236	0.027378	0	0	0	0.064498
0.0493	0.808123	0.000245	0	0	0.712139
0	0	0	0	0	0.001015
0	0	0	0	0	0.652832
0	0.246712	0	0	0	0.467576
0	0	6e-06	0	0	0.003325
4.2e-05	1e-06	0.208224	0	0	0.819203
0.311911	0.008842	0.001054	0	0	0.775773
0.741565	0	3.7e-05	0	0	0
0.003009	0	0	0	0	0.057155
1e-05	8e-05	1e-06	0	0	0.435684
0.953798	0.015701	0.090971	0	0	0.813808
0.943755	0.956475	0.024386	0	0	0.836019
0.000235	0	1.9e-05	0	0	0.012344
0.000183	0.000419	0.001371	0	0	0.73242
0.367121	0.129065	1.2e-05	0	0	0.94979
0.08653	0.001801	9e-06	0	0	0.280588
0.01566	5e-06	3e-06	0	0	0.809612
0	1.7e-05	0	0	0	0.006575
0	0	0	0	0	0.006273
0.002403	0	0.433593	0	0	1e-06
0.019124	6e-06	0.180503	0	0	0.224622
0	0.000328	0.039551	0	0	0.2553
0	0.499286	0	0	0	0.521267
0.000149	0.001885	0.031409	0	0	0.323738
0.967633	0	0.00059	0	0	0.91402
0	0	0	0	0	0.003178
1.2e-05	2e-06	0.000652	0	0	0.763639
0.262502	0.30635	0	0	0	0.943574
0	0	0	0	0	0
0	0	0	0	0	0.158597
0	0	0	0	0	0.001253
1.5e-05	1e-06	0.010878	0	0	0.722248
0.283077	0.080174	0	0	0	0.94129
0	0	0	0	0	0
0	0	0	0	0	0.156615
0.238574	0.260054	0.610614	0	0	0.113474
3e-06	0	0.754222	0	0	0.006312
0	0	0.005615	0	0	0
0	0	0.673134	0	0	0.000148
4.3e-05	5.2e-05	0.635772	0	0	0.789857
0.000101	1e-06	0.614165	0	0	0.13552
0.000475	1.5e-05	0.519793	0	0	0.462975
0.224348	0.004252	0.043915	0	0	0.095851
0.030151	0	0.505288	0	0	0.572515
0.008488	3e-06	0.000108	0	0	0.035224

## Sheet: Figure 7Y Slice 2
p-values high MI gene1	p-values high MI gene 2	p-values high MI gene 3	p-values low MI gene 1	p-values low MI gene 2	p-values low MI gene 3
0.005912	2e-06	0.000141	0.669123	0.051028	0.599501
0.002045	0.005929	7.3e-05	0.146797	0.00231	0.913209
0	0.001782	0	0.207389	0.883308	0.049377
0	0.035763	0.109765	0.136805	0.03054	0.311613
0.007824	0.46677	0.098783	0.797353	0.408823	0.146753
0	0	0.000819	0.026515	1e-06	0.002595
0.002779	0.012019	0.026565	0.833706	8.7e-05	0.885275
0.228706	0.708387	0.896155	0.495118	1.5e-05	0.951278
0.028201	0.925177	0.194239	0.663633	6.8e-05	0.926102
0	0	0.017495	0.946926	9e-06	0.326455
2.7e-05	0.000255	0	0.386725	0.219993	0.143735
0	0.000917	0	0.099218	0.113421	0.391387
0	0	0.68436	0.245481	0.006879	0.868625
0	0	0	0.090767	0.006612	0.426261
8e-06	0	0	0.273205	0.11485	0.043659
0	0.002541	0	0.010818	0.74954	0.261583
0	0	0.003142	0.063296	1e-06	0.833742
0.00116	0.62211	0.063719	0.92511	0.008136	0.296801
0	0.001606	2e-06	0.07608	0.354581	0.01175
0	0	0	0.037316	0.036233	0.044425
0	0.905134	0	0.685561	0.219877	0.112427
0.007411	0.003914	1e-06	0.490344	0.000983	0.844647
0	0.003515	0	0.006793	0.9902	0.13416
0	0	0	0.085998	0.057386	0.209111
0.134857	0.000553	0.006635	0.553457	0.331275	0.000567
0	0.001035	0	0.053835	0.57518	0.110831
0	0	0	0.231321	0.004648	0.033255
0	1e-06	0	0.153084	0.017062	0.159168
0	0	0	0.733584	0.0443	0.039007
0.01916	0.000349	0.090453	0.923267	0.72049	0.000134
0.00344	0.299828	0.268166	0.280259	0.0006	0.067917
0.677307	0.082115	0.117152	0.91227	0.000173	0.649108
0.045996	1.2e-05	0.275979	0.138019	0.00109	0.53523
0	0	0	0.403317	0.001648	0.556421
2e-06	2.7e-05	0.875759	0.966108	0.053533	0.015186
0	0	0	0.713668	0.00058	0.09644
0	0	0	0.095291	0.048929	0.005286
0	0	0	0.128612	0.054656	0.181015
0.351975	0.044494	0.003668	0.731352	0.99239	0.000881
0	0	0	6.4e-05	0	0.000802
0	0.034128	0.054886	0.551183	0.868989	0.026099
0.000132	0.001828	0.035812	0.991422	0.081898	0.168765
0.001393	0.140794	0	0.203891	0.028095	0.558121
0.687056	0.047033	0	0.426562	0.021745	0.253965
0	0	0	0	0	0.000457
0	2e-06	0.005394	0.110225	0.004183	0.672366
0	0	0	0.882499	0.003243	0.200453
2.7e-05	0.522325	0.095563	0.646404	0.000102	0.723114
1.3e-05	0.01806	0.322266	0.366374	0.05283	0.199974
0.000336	0.00134	0.000388	0.102113	0.522219	0.572842
6e-05	0.000118	6.7e-05	0.0373	0.018932	0.083882
0	0	0	0.967627	0.001062	0.496592
0.45951	1e-05	0.773524	0.422569	0.001866	0.550965
0.312916	0.000283	0.365427	0.103174	0.01984	0.222277
0.756636	0.672593	0.103594	0.565205	0.731591	0.645477
0.188017	0.754636	0.817243	0.721687	0.000289	0.478301
0	0	0	0.002927	0	0.012992
0	0	0	0.684896	0.143628	0.253264
0	0	0.426684	0.745307	0.219798	0.026562
0.309756	0.017235	0.012022	0.453442	0.003449	0.028993
0	0	0	0.119385	0.054587	0.047312
0.388699	0.658563	0.702528	0.33049	0.341803	0.051191
0.629439	0.086812	0.466312	0.392492	0.899815	0.15548
0.208639	0.662291	0.2605	0.678436	0.071194	0.962607
0	0.053054	0	0.004085	0.037974	0.026955
0.015243	0.991514	0.018969	0.574936	3.3e-05	0.443995
0.446857	0.026038	0.022475	0.565205	0.268341	0.645477
0	0	0	0.13087	0.000195	0.022665
0.217443	0	0.785258	0.652239	0.001257	0.647837
0	0	0	0.214673	0.019385	0.127095
3.1e-05	0.000517	0.141237	0.87895	0.011526	0.870757
0	0	0	0.524117	0.039601	0.183137
0.01062	0.015082	0	0.864944	4.6e-05	0.188421
0	0	0.019049	0.117556	0	0.342763
0	0	0	0.476589	0.000805	0.044364
0	0	0	0.427414	0.001148	0.305201
0	0	0	4e-06	0	0.000117
9e-06	9e-06	1.4e-05	0.227763	0.027606	0.321622
0	0	0	0.378327	0.00551	0.024999
0.007581	0.357747	0.814421	0.714657	0.000147	0.636206
0.719961	0.341689	0.367003	0.961699	0.904206	0.828198
0	0	0	0.234927	0.00443	0.183433
0.02249	0.019365	0.032263	0.565205	0.268341	0.645477
0	0	0	0.648717	0.000105	0.221545
0	3.6e-05	0	0.340452	0.089898	0.656116
0.006227	0.001716	0.190933	0.307599	0.03422	0.482409
0	0	0.00039	0.622533	0.003642	0.370255
0.753917	0.347025	0.436643	0.344619	0.109322	0.900092
0	0.003776	0	0.367081	0.445836	0.283393
4.9e-05	0.024176	0.802792	0.418368	0.060781	0.140484
0.017163	0.09779	0.468978	0.443926	0.380964	0.302153
0.009528	0.001133	0.000331	0.836352	0.115786	0.493126
1.6e-05	0	0.00024	0.029415	0.194397	0.153778
0.190562	0.932385	0.338412	0.448827	0.614179	0.493465
0	0	0	0.160453	0.016267	0.362054
0	0	0	0.105005	0.354063	0.877808
0.000317	0.203594	0.001185	0.558407	0.52907	0.416771
0	0.008095	0.283917	0.163986	0.013163	0.000379
3e-06	0	4e-06	0.598752	0.012636	0.703907
0.556569	0.022948	0.008278	0.320887	0.295557	0.531346
0.687474	0.00176	0.030106	0.879461	0.299588	0.614613
0	0	0	0.571703	0.366118	0.885975
1.8e-05	0	0	0.279701	0.238351	0.537303
0	0.000135	0	0.079468	0.254434	0.926133
0	0.844864	1.4e-05	0.176886	0.643843	0.589934
0	0.00032	0	0.087792	0.496955	0.95017
3e-06	0.87411	0	0.611992	0.512518	0.229893
0	0	0	0.017152	0.028765	0.817625
1.8e-05	1e-06	0.221417	0.367488	0.09498	0.389931
1.4e-05	0.000742	4.3e-05	0.684721	0.995068	0.79573
0	0	0	0.060736	0.004271	0.114512
0	0	0	0.038302	0.301727	0.338378
0	0	0	0.419709	0.109014	0.552324
2e-06	0	0	0.331214	0.775479	0.65353
0	0	0	0.011939	0.021123	0.594657
0	0	0	0.071931	0.258483	0.7149
0.37227	0.292711	0.000198	0.389458	0.763562	0.009899
0	0	0	0.055288	0.039067	0.521496
0	0.270406	0	0.157803	0.687324	0.272551
0	2e-06	0	0.114028	0.396425	0.631653
0	0	0	0.454024	0.394486	0.29257
0	0	0.056546	0.561824	0.067971	0.009204
1e-06	0	6e-06	0.197531	0.571479	0.373335
0.092434	0.038056	0.000222	0.58076	0.407442	0.300014
0.437938	0.776023	0.006671	0.556949	0.908202	0.897651
0	0	0	0.259564	0.87101	0.869644
0	0	3.1e-05	0.623606	0.359083	0.184613
0	0	0	0.433205	0.878973	0.503506
0	0	0	0.073664	0.303864	0.107961
0	0	0	0.111619	0.231607	0.681426
0.003914	0	0.628933	0.465709	0.078691	0.016909
0	0	0	0.000654	9e-06	7.6e-05
0	0	0	0.347533	0.016312	0.270358
0	0	6e-06	0.711806	0.780058	0.49297
6e-06	0	0	0.153694	0.603138	0.876917
0.113347	0.00023	0	0.699062	0.549049	0.633892
0	0	0	8e-06	2e-06	4.4e-05
0	1.8e-05	0.044022	0.184696	0.075588	0.439713
0	0	0	0.707629	0.710488	0.708593
2e-06	2e-06	9e-06	0.414919	0.645993	0.709529
0	0	9e-06	0.23198	0.531975	0.629253
6e-06	4e-06	1e-06	0.089497	0.20559	0.367421
0.002618	0.009921	0.013201	0.081079	0.54617	0.041042
0	0	0	0.642764	0.925179	0.929312
0.077336	0.396412	0.004629	0.28157	0.621728	0.914582
0.021521	0.853559	0.002388	0.065143	0.301239	0.148437
0.055385	0.012308	0.96162	0.664695	0.297197	0.591829
0.003366	3.5e-05	9e-06	0.448534	0.998178	0.91046
0	0	0	0.011822	0.000954	0.00337
0	0	0	0.420558	0.155437	0.773376
0	0	3e-06	0.769687	0.164456	0.252909
0.010775	0.001007	0.00022	0.269999	0.832706	0.263638
0	0	0	0.094372	0.221548	0.34868
0.00501	0	0.000229	0.66595	0.007507	0.281078
0.030488	8e-06	0.011015	0.609207	0.13069	0.432248
0.878826	1	0.982584	0.939637	0.522848	0.704937
0	0	0	0.007598	0.000361	0.226069
0.006863	0.00142	1e-06	0.950997	0.32633	1
0.96	0.055385	0.03823	0.664695	0.529171	0.591829
0	0	0	0.10321	0.492269	0.199713
0.039534	0.619192	0.011004	0.866462	0.856317	0.293837
0	0	0	0.172005	0.376826	0.575083
2e-06	0	1e-06	0.5724	0.682503	0.42117
0	0	0	0.334199	0.29536	0.671161
3.3e-05	0	0	0.554727	0.428824	0.671324
0.000947	0.078885	0.667369	0.603317	0.113869	0.110898
0	0	0	0.305659	0.945307	0.321629
0	0	0	0.276545	0.790174	0.878534
0	0	0	8.8e-05	6e-06	5e-06
2.8e-05	2.8e-05	0.00011	0.322464	0.179422	0.240496
0	0	0	0.261419	0.718187	0.239121
0.000959	0.000513	3.3e-05	0.822385	0.717353	0.269189
0.092527	7e-06	0.010266	0.86072	0.142852	0.968152
0	0	0	0.152921	0.865003	0.629527
0.012308	0.023717	0.193626	0.664695	0.529171	0.591829
0	0	0	0.881189	0.739824	0.729229
0	1.8e-05	0	0.239576	0.273328	0.744548
1e-05	0	5e-06	0.200618	0.990457	0.96926
0	0	0	0.400617	0.660403	0.966597
0.20531	0.011949	0.03579	0.255373	0.569561	0.645481
0	0.000233	0	0.254471	0.008278	0.707497
0	0.000117	7e-06	0.265982	0.243483	0.604252
7e-06	0	3e-06	0.27569	0.003716	0.772575
0.000195	9.8e-05	0.001815	0.62731	0.350389	0.418575
1e-06	1e-06	2e-06	0.024408	0.643138	0.433091
0	0	0	0.002544	3.3e-05	0.01717
0	0.006221	0	0.001138	0.039302	0.202682
0.000887	0.48074	0.001225	0.161732	0.224756	0.096374
0.012663	0.021877	0.60907	0.427958	0.018061	0.002935
1.4e-05	0.000198	0	0.148928	0.021025	0.732077
0.03299	0.006711	2.6e-05	0.020216	0.480736	0.825783
0.083453	0.004032	0.000877	0.232714	0.456553	0.79357
0	0	0	0.064117	0.636502	0.211118
0	0	0	0.016086	0.029174	0.074914
0	0.069836	0	0.000597	0.028468	0.285218
0	0.836538	1e-06	0.00357	0.155429	0.749813
0	0.132754	0	0.00049	0.072698	0.290323
0	0.948727	0	0.863576	0.175064	0.022331
0	0.003502	0	1e-05	0.000105	0.16071
0.101853	0.000868	0.480564	0.962928	0.134231	0.923271
0	0.002331	0	0.147717	0.55909	0.193267
0	0.000156	0	0.000834	4e-05	0.003188
0	0	0	7.4e-05	0.027021	0.018018
0	1.2e-05	0	0.026165	0.002179	0.049916
0	0	0	0.026461	0.783624	0.69806
0	0.011489	0	6e-06	7.5e-05	0.070966
0	0	0	0.000362	0.020074	0.122843
0.564813	0.937784	8.3e-05	0.10781	0.50886	0.000163
0	0.013978	0	0.000192	0.000282	0.054721
0	0.819298	0	0.002292	0.165091	0.011784
0	0.056234	0	0.000896	0.040149	0.076556
0	0	0	0.035377	0.062052	0.014766
2.1e-05	3e-06	0.00184	0.093816	0.003264	1.4e-05
0	0.000147	0	0.005385	0.935141	0.03336
8.7e-05	0.02088	0	0.106489	0.675718	0.721543
0.113632	0.740488	2e-06	0.739453	0.594237	0.404799
0	0	0	0.007737	0.320891	0.411218
0	0	1e-06	0.089818	0.047151	0.004806
0	0	0	0.026279	0.301373	0.039476
0	0	0	0.000472	0.033154	0.001237
0	0	0	0.000863	0.011319	0.094612
0.005959	0.001865	0.253323	0.095595	0.008937	0.000173
0	0	0	0.007341	4.1e-05	0.000934
0	0	0	0.014383	1.8e-05	0.007339
2e-06	6.1e-05	3e-06	0.191742	0.372119	0.113029
0	8e-06	0	0.003341	0.187129	0.425267
0.017716	0.099381	0	0.812394	0.768114	0.193775
0	0	3e-06	0.000291	0	0.000257
0.001064	0.007093	0.466435	0.296972	0.100317	0.691974
0	0	0	0.100554	0.189939	0.112828
0	1.3e-05	0	0.030567	0.949792	0.606605
0	2e-06	0	0.008751	0.142217	0.130208
2.2e-05	0.000147	0	0.004335	0.053094	0.607558
0.271649	0.181652	0.439625	0.170164	0.724747	0.087511
0	0	0	0.08619	0.385817	0.361186
0.000219	0.507639	0.000295	0.020489	0.904006	0.453817
0.004699	0.770601	0.000841	0.002682	0.383763	0.227263
0.283371	0.307831	0.826913	0.724071	0.176374	0.64431
0	0.000148	0	0.034083	0.437149	0.346367
1e-06	0	0	0.047647	0.002254	0.014128
0	0	0	0.025151	0.00477	0.137908
0	0	0	0.133898	0.009659	0.008277
0.000699	4e-06	0	0.009266	0.31117	0.008992
0	0	0	0.00058	0.010626	0.018318
0.001851	0.009441	0.000298	0.780528	8.2e-05	0.029412
0.01586	0.002092	0.013567	0.986363	0.024145	0.122051
0.900168	0.847082	0.568998	0.699794	0.639056	0.98444
0	0.007512	0	3e-06	0	0.008166
0	0.000774	0	0.274233	0.52645	0.309409
1	0.377744	0.208055	0.724071	0.548653	0.64431
0	0	0	0.001066	0.851214	0.006406
6.5e-05	0.568539	0.000245	0.234936	0.664826	0.689218
0	0	0	0.002445	0.040023	0.06275
0	0	0	0.082168	0.20011	0.966854
0	0	0	0.014651	0.023239	0.097173
0	0	0	0.063543	0.718164	0.105159
0.320637	0.251698	0.043599	0.626539	0.165599	0.371882
0	0	0	0.014786	0.390184	0.015085
0	0	0	0.008556	0.232851	0.176403
0	0	0	0.002044	1.8e-05	0.000144
0.006831	0.005471	0.012835	0.435708	0.213982	0.326308
0	0	0	0.008523	0.202055	0.007894
0	4.7e-05	0	0.174658	0.815401	0.706047
0.075123	0.068018	0.004012	0.446985	0.036458	0.735053
0	0	0	0.002529	0.334051	0.094149
0.414957	0.157181	0.607183	0.724071	0.548653	0.64431
0	0	0	0.182911	0.748612	0.126687
0	0.083663	0	0.007299	0.025888	0.512353
1.3e-05	7e-06	6e-06	0.009618	0.592129	0.363742
0	0	0	0.023075	0.167972	0.240735
0.163931	0.059684	0.011712	0.038233	0.675634	0.902976
0	0.161813	0	0.019378	7.1e-05	0.199475
0	0.01569	0	0.008175	0.015199	0.068726
3e-06	8.8e-05	2e-06	0.013114	7e-06	0.198252
0.004812	0.000864	0.000519	0.234125	0.383909	0.495607
7e-06	0	0	0.000265	0.276155	0.102449
0.166061	0	0	0.517888	3.6e-05	0.033563
0.456885	0.046943	0.003894	0.725214	0.327797	0.812636
0	0	0	6.9e-05	0	0
0.002777	0.690489	0	0.434923	8e-06	0.131868
0	0.000135	0	0.330941	0	0.000994
0	0.000395	0	0.017413	0	0.007016
0.054469	5.9e-05	0	0.029896	0	0.050472
0.127942	0.017739	0.549803	0.735229	0.043224	0.659805
0	0	0	0.366763	0.008595	0.08622
0.058261	0	0	0.900797	0	0.000428
0	0	0	0.200253	0	1.3e-05
0.009152	0	1.1e-05	0.021238	0.035895	0.407388
0	0	0.014634	0.000413	0.291811	0.006894
0	0	0	6e-06	0	0.000536
0.018004	0.001236	0	0.090081	9.2e-05	0.331682
0.006633	0.24923	0.042122	0.234919	0.22999	0.176248
0.020623	0	0	0.076796	1.3e-05	0.761045
0.002371	0	0	0.003365	7.4e-05	0.123779
0	0.443026	0	0.466103	0	0.006708
0	0	0.205977	0.00011	0.697362	0.142466
0.185977	0	0	0.321534	0.000128	0.08778
0.009357	2.4e-05	0.224262	0.936105	0.273899	0.001559
0	0	0	0.115774	0.181991	0.27771
0	0	0	0.986725	0	0.485451
0	0	0	0.699873	0	0.101197
0	0	0	0.138241	0.000507	0.624362
1e-06	0.152267	0	0.234395	0.51847	0.000187
0	0.011771	0	0.923963	1e-06	0.838793
0	0	0	0.127786	0	0.000843
0	0	0	8e-06	0	0.015451
0	0	0.715022	0.488136	0	0.006929
0.004552	0.044173	0	0.020387	0.000349	0.26549
0	0	0.36594	0.016014	0	0.396001
0.085048	0	0	0.482824	0.000149	0.157325
8.1e-05	0	0	0.432439	1e-06	0.054369
0.000332	0.699023	0	0.554947	0.906825	0.007455
0	0	0	0	0	0
0.000155	8e-06	0	0.002453	0.340064	0.296122
0.562724	0.161614	2e-06	0.313163	0.030174	0.931122
2.4e-05	0.163807	0.594237	0.851939	0.000184	0.018898
6e-06	7e-06	0.401785	0.080243	0.005796	0.895199
0	0	0	0	0	0
0	0	0.000108	0.029827	0.001549	0.140427
0	0	0.561713	0.001981	0	0.110684
0.981895	0.014941	0	0.109413	0	0.001144
0.00643	0.786816	0	0.732834	0.002274	0.436703
0.776532	0.034441	0.023424	0.276983	0.440001	0.079379
0	0	0	0.004526	0.004588	0.003684
0.500033	0	0.000322	0.007841	0	0.004751
0.00044	0	0	0.673835	1.4e-05	0.060328
0.420736	0	5e-06	0.345789	0.008546	0.039567
0.101802	0.752749	0.014612	0.411614	0.728295	0.400851
0	0	0	0.013264	0	0.00036
0	0	0	4.6e-05	0	3e-05
0	0	0	0.061541	0.001066	0.058594
0.785752	0	0	0.002247	0.006869	0.548061
0	0.008623	0	0.295373	0	0.671675
0.012968	0	0	0.512233	5e-06	0.807661
3e-06	0.046717	0	0.029235	0.270256	0.520398
0.001714	0.957806	0	0.116962	0.814673	0.811804
0.001211	0.103197	5e-06	0.294016	0.042633	0.317517
1.2e-05	0	0.012286	0.000973	0.001126	0.427438
0.326703	0.00437	0	0.005719	0	0.055184
0.074867	0.015484	0.014612	0.411614	0.230075	0.400851
0	0	0.557314	0.508049	0	0.318002
0.042168	0	0	0.012891	1e-06	0.000547
0	0	0	0.973549	0	0.17316
0.181298	0.006216	0	0.069071	1.3e-05	0.000247
0	0	0	0.122112	1e-06	0.083456
0	0.775487	0.198689	0.059291	0	0.208053
0	0	0	0	0	0
0	0	0.567962	0.282186	0	0.746592
0	0	3e-06	0.227315	0	0.004668
0	0	0	0	0	0
1e-06	1e-06	1e-06	0.100236	0.016491	0.092642
0	0	0.339654	0.550072	1e-06	0.411487
0.000319	0.019963	0	0.001716	0	2e-06
0.045508	0.845786	0.010099	0.566949	0.875593	0.54715
0.179251	0	0.231795	0.907975	1.5e-05	0.39643
0.014924	0.014767	0.014612	0.411614	0.230075	0.400851
0	0	0	0.000831	0	0.102923
0	0	0	0.507971	0.0002	0.000313
0.006109	0.061363	0	0.957155	0.005681	0.262395
0.000415	0	0	0.016714	0	0.000484
0.008983	0.791856	0.001829	0.763885	0.064432	0.271862
0	0	0	0.986011	0.362017	0.650841
0	0	0	0.133685	0	0.060639
0	0.136421	0	0.710752	0.216693	0.369787
0.585132	0.000579	0.492659	0.876268	0.089614	0.234329
0.418953	0	0.028666	0.092546	0.127798	0.969214
0.633877	0.967529	0.368315	0.607935	0.845769	0.268643
0	0	0	2.5e-05	6e-06	3.1e-05
0.000364	1.1e-05	0.282333	0.300571	0.000479	0.548129
0	0.676681	0.192747	0.18993	0.00029	0.136224
0	0.162859	0.000666	0.009971	0.001679	0.230039
0.00767	0	0.435103	0.020558	0.000323	0.915527
0.479832	0	0	0.505352	0.460865	0.291905
0	0.006118	0	0.722206	0.591523	0.887541
0.007669	0	0.001602	0.542811	0.319338	0.158721
0	0	0	0.877986	0.44522	0.592017
0.077979	0	0	0.011715	0.852578	0.068678
0	0.821844	0	0.05911	0.001103	0.895853
0	0	1e-06	4e-06	1e-05	0.063426
0.006451	0.563227	0.088182	0.052514	0.14401	0.724774
0.04272	0	1e-06	0.37029	0.000543	0.010666
0.450876	0	0	0.492681	0.943102	0.095252
0.693051	0.000374	0	0.008385	0.05671	0.21641
0	0	0	0.266997	0.03014	0.288552
0	0.798408	0	0.027754	0.00072	0.406744
0.838555	0	0	0.842161	0.731215	0.734917
0.008048	0.001497	0.015781	0.955878	0.844801	0.000446
0	0.215547	0	0.487717	0.00772	0.282177
0	0	0	0.601355	0.254333	0.026482
0	0	0	0.767781	0.875526	0.362791
0	0	0	0.09017	0.957581	0.036707
0	0	0.002836	0.142557	0.085607	2e-06
0	2e-06	0.675253	0.624518	0.014864	0.123735
0	0.1225	0.43786	0.067855	0.003088	0.048421
0	0	0.512112	7e-06	0.046428	0.565404
0	0	0	0.305699	0.125924	0.560803
0.000882	0	0.012941	0.010138	0.990133	0.009271
0	0	0	0.02011	0.05466	0.128786
0.657494	0	0	0.92792	0.963939	0.002882
0.202572	0	0	0.979315	0.424517	0.440407
4.9e-05	3.8e-05	0.000106	0.354949	0.151972	0.000237
0	0	0	0	0	4e-06
0.000465	0	0.935759	0.01733	1.2e-05	0.004858
0.272266	0	0.206797	0.217711	0.592043	0.355566
7e-06	7.2e-05	0	0.728427	0.525291	0.541697
2e-06	0.447654	0	0.052821	0.113379	0.564421
0	0	0	0	0	0
0	0	0.001383	0.018258	0.012432	0.287538
0	0	0	0.002636	0.226815	0.514664
0.324662	0.004095	0.347797	0.069357	0.004138	0.256874
0.000758	0	0.816744	0.47662	0.754421	0.508654
0.420153	1.3e-05	0.000761	0.372615	0.438662	0.22538
0	1.4e-05	1e-06	0.002169	0.095971	0.015464
0.093781	0	0	0.006826	0.07393	0.629917
0.000207	2e-06	0.039717	0.40945	0.026947	0.561131
0.32973	0.000295	0.95551	0.550744	0.056116	0.085148
0.07421	0.244898	0.059435	0.371309	0.377263	0.485404
0	0.032457	0.006893	0.016116	0.016682	0.544073
0	0	0	1.4e-05	4e-06	0.000549
0.003133	0	0	0.048506	0.165759	0.650109
0.317254	0	0.236162	0.00189	0.296703	0.018871
0	5.8e-05	0.007303	0.159198	0.104463	0.028287
0.001689	0	0	0.852825	0.560321	0.076404
1e-06	0.000937	0.169699	0.015925	0.001035	0.099266
0.000431	0.001604	0.094983	0.082482	0.204351	0.340093
0.000739	0.797595	0.044757	0.210719	0.160359	0.609004
0.002867	0.160921	0	0.019288	0	0.023065
0.177372	0.193018	0.134194	0.003179	0.000874	0.834398
0.061713	0.020974	0.017162	0.371309	0.342774	0.485404
0.000217	0	0	0.834642	0.00804	0.012092
0.02886	0	0.056157	0.005784	0.046941	0.038063
0	0	0	0.570129	0.975278	0.241077
0.057141	0	0.828972	0.038754	0.373657	0.07409
0	0	0	0.088704	0.660343	0.440787
0	0	0	0.036794	0.001244	0.489276
0	0	1e-06	0	0	8e-06
0	0	0	0.161764	0.061337	0.031737
0	0	0	0.151028	0.10904	0.883069
0	0	0	0	0	0
2e-06	2e-06	3e-06	0.073084	0.057518	0.159349
0	0	0	0.344266	0.289714	0.011797
0.000543	0.007434	0.019092	0.001508	0.00708	0.012192
0.028488	0.013217	0.612696	0.492721	0.250869	0.887761
0.823298	0	0	0.761557	0.201984	0.38589
0.015675	0.016404	0.023394	0.371309	0.342774	0.485404
0.00054	0	0	0.000866	0.006615	0.622511
0	0.000458	0	0.284495	0.651884	0.296774
0.00107	0	0.926336	0.799099	0.238785	0.977732
0.294069	0	0.00063	0.022517	0.226389	0.837896
0.003547	0.101249	0.870677	0.907746	0.210246	0.496418
0	0.126994	0	0.830208	0.001085	0.634856
0	0.626906	0.01379	0.091777	0.480469	0.325351
0	0	0.151159	0.496309	3.2e-05	0.743587
0.757222	0	0.001364	0.817878	0.178441	0.320427
0.727947	0	0.000716	0.162642	0.756317	0.405992
9e-06	0.00849	0.010228	0.027487	0.00114	0
0.132811	0.067765	0.866735	0.847168	0.000989	0.282912
0.003063	0.608357	0.23741	1	0.066407	0.076196
0.000941	0.356349	0.04512	0.532949	0.084132	0.120328
0.290035	0.00393	0.484931	0.772442	0.092165	0.398016
0.647574	0.008932	0.008441	0.829196	0.864913	0.718431
0.106455	0.613013	0	0.495229	0.973988	0.294659
0.282403	0.143774	0.045083	0.77652	0.566376	0.09488
0.228327	0.258951	0.042046	0.566786	0.703548	0.214182
0.940552	0.148294	0.0001	0.257691	0.80626	0.825177
0.054326	0.578987	0.001065	0.281409	0.407117	0.280676
0.000244	0.002135	0.041413	0.109228	0.016794	0.049024
0.218163	0.55863	0.875666	0.694106	0.411666	0.501172
0.746093	0.009617	0.062511	0.327641	0.080417	0.611925
0.725553	2e-06	0.038672	0.460437	0.822089	0.635052
0.625924	0.416218	0.000664	0.853351	0.726407	0.531061
0.047147	0.042899	0.34127	0.986196	0.255853	0.145623
0.513231	0.595342	0.018533	0.240257	0.418514	0.407351
0.559965	0	0.0633	0.539688	0.919573	0.358136
0.040421	0.130381	0.278632	0.836046	0.848108	0.092439
0.228931	0.56848	0.000536	0.467138	0.528881	0.494854
0.273138	0.145553	0.000116	0.71371	0.54098	0.896914
0.036228	0.269197	2e-06	0.656669	0.841376	0.531696
0.089302	0	0	0.982262	0.958592	0.974112
0.037563	0.013383	0.034917	0.81511	0.511857	0.163636
0.059508	0.32254	0.389055	0.767548	0.175637	0.880331
0.036305	0.886774	0.659144	0.748374	0.125921	0.040257
0.009448	0.20395	0.745099	0.159777	0.338339	0.19153
0.07271	0	0.005091	0.807097	0.489927	0.232015
0.216752	0.0132	0.099224	0.616309	0.84738	1
0.188994	0	0.005918	0.928067	0.441439	0.733607
0.704502	3e-06	0.302395	0.705298	0.781982	0.987055
0.777361	1e-06	0.000364	0.561961	0.893362	0.525233
0.032428	0.092602	0.002162	0.90389	0.525916	0.101749
0	0	0	2e-06	0	0
0.273305	0.142197	0.346729	0.978044	0.324302	0.950731
0.467227	0.009928	0.836239	0.814251	0.6435	0.976928
0.083571	0.169892	0.011859	0.73253	0.679215	0.200103
0.013449	0.695993	0.006116	0.361469	0.22704	0.717752
0	1e-06	0	0	0	0
2.1e-05	0.002489	0.028814	0.064824	0.019076	0.12817
0.331902	1.1e-05	0.003212	0.678281	0.608108	0.534353
0.434591	0.264453	0.664197	0.945064	0.221347	0.151021
0.230717	0.097521	0.338458	0.811632	0.763338	0.60593
0.365031	0.010251	0.211852	0.386133	0.730317	0.067906
0.000791	0.084928	0.00262	0.014816	0.224738	0.002256
0.384795	7.4e-05	0.052031	0.73816	0.449553	0.250945
0.116815	0.379722	0.11174	0.93287	0.204418	0.194704
0.571358	0.231052	0.571358	0.556243	0.097841	0.029868
0.266667	0.533333	0.088889	0.57615	0.556298	0.421881
0.026818	0.46134	0.103128	0.883429	0.391476	0.229689
0	0	0	0.000414	1.2e-05	1.2e-05
0.947938	2e-06	3e-05	0.991151	0.730036	0.490472
0.555445	0.001251	0.201707	0.580581	0.88748	0.858588
0.01928	0.102672	0.78596	0.97691	0.418995	0.881544
0.237633	2e-05	0.059479	0.631695	0.969585	0.657545
0.020543	0.426762	0.115816	0.276342	0.152245	1
0.029177	0.109979	0.095018	0.33109	0.46695	0.901468
0.022922	1	0.10102	0.488143	0.214338	0.407775
0.892397	0.805102	0.031128	0.162629	0.050374	0.951535
0.241847	0.433848	0.811434	0.479464	0.087343	0.306462
0.266667	0.190346	0.049491	0.57615	0.421881	0.421881
0.69155	8e-06	0.003847	0.516909	0.154048	0.885758
0.323864	0.122119	0.14821	0.451447	0.306345	0.027426
0.319702	2e-06	0.000293	0.657306	0.935744	0.647247
0.294702	0.02752	0.325441	0.75416	0.652839	0.062845
0.546211	0	0	0.938407	0.996146	0.527904
0.052466	0.070163	0.008612	0.798215	0.110921	0.414243
0.000101	0.093123	0.093764	0.169749	0.021777	0.004274
0.36942	0	0.003761	0.929103	0.434506	0.956854
0.172765	2e-06	0.000896	0.868188	0.52697	0.356362
0	0	0	0	0	0
0.00041	0.00146	0.00041	0.170904	0.076448	0.076448
0.254945	0	0.005402	0.788321	0.632346	0.920272
0.116697	0.212144	0.116642	0.560436	0.266105	0.030511
0.141858	0.282384	1	0.928431	0.474704	0.627589
0.688139	0	0.011219	0.648081	0.55363	0.655235
0.044444	0.085758	0.044444	0.57615	0.421881	0.421881
0.837771	6e-06	0.102131	0.542082	0.261903	0.450729
0.256087	0.322791	0.000231	0.870782	0.95416	0.137635
0.104148	0.04141	0.387637	0.788511	0.379864	0.336705
0.74097	0.001438	0.986589	0.918805	0.63374	0.308215
0.082527	0.229367	0.893919	0.612844	0.272216	0.272216
0.109895	0.390135	0	0.753668	0.154835	0.56508
0.158814	0.967055	0.123179	0.945374	0.963585	0.515786
0.033616	0.176874	0.113158	0.754342	0.125784	0.511966
1	0.00404	0.028283	0.911247	0.220151	0.220151
0.910106	1.6e-05	0.181345	0.177097	0.751359	0.891986
0	0	0.000172	0.023326	0.287699	0.001006
0	0	0.000953	0.001359	0.050119	0.001335
0	0	0.007808	0.040636	0.095931	0.001516
0	0	0	0.006018	0.02448	4.7e-05
0	0	0	0.001179	1.2e-05	5e-06
0	0	0	1.3e-05	7e-06	8.3e-05
0	6e-06	1.6e-05	0.000106	8.1e-05	0.000979
0	0	0	7e-06	1.6e-05	7.9e-05
0	0.005416	0	0.373289	0.000518	1e-06
0	0	0	0	0	1.6e-05
0.660619	0.071272	0.523274	0.399203	0.222432	0.004117
0	0	0	0.022246	0.004425	5.7e-05
0	0	0	2.7e-05	0	0
0	0	0	0	1e-06	0
0	0	0	0.001359	0	3e-06
0	0	0	0.001621	0.005244	0.000921
0	0	0	0	0	3e-06
0	0	0	4e-06	1e-06	1e-05
0.069381	0.223665	0.000913	0.023729	0.024965	0
0	0	0	2e-06	0	2e-06
0	2e-06	0	5.4e-05	9.5e-05	0
0	0	0	1.5e-05	6e-06	5e-06
0	0	0	0.002782	4.5e-05	0
0	0	0.002686	0.009587	0	0
0	0	4e-06	0.00019	0.017272	1e-06
0	0	1.5e-05	0.01401	0.040304	0.007412
1.4e-05	0.004343	2.2e-05	0.207467	0.003009	0.000268
0	0	0	0.000309	0.000582	0.000212
0	0	1.3e-05	0.006836	1.2e-05	0
0	0	0	0.001673	0.00031	2e-06
0	0	0	3e-06	1e-06	0
0	0	0	1.8e-05	1e-06	1.1e-05
0	0	0.204134	0.007577	1e-06	0
0	0	0	0.052865	0.052877	1
0	0	0	0.000609	0	0
0	0	0.000226	0.035873	0.001973	4e-06
0	0	0	0.000103	0.000238	0.000204
0	1e-06	0	0.395856	0.119175	3e-05
1.1e-05	0	0	0.04412	0.543901	0.173432
0.007364	0.018181	0.55295	0.456855	0.456935	0.023329
0	0	0	0.011535	0.000191	1.8e-05
0	0	0	0.002326	0.009317	0.000736
0	0	3e-06	0.000346	0.000166	2e-05
0	0	5e-05	0.00021	3.3e-05	0.023329
0.772046	0.726028	0.332202	0.325667	0.149467	1
0	0	0	0.008708	0.000966	0.000177
0	3.3e-05	0.006596	0.001124	0.025858	0.00022
3e-06	0.101789	0.010995	7.2e-05	0.561497	1
0.04214	0.022457	0.738729	0.809929	0.005653	1
0	0	1e-06	0.002505	0.000929	0.000191
2.5e-05	0	0	0.153901	0.153938	1
0	0	0	0.001833	0	2.7e-05
0	0	0	0.014332	1e-06	0
0	0	1e-06	0.000284	0.000265	0
0	0	0	7e-06	0	0
0	0	0.005648	0.318899	0	1e-06
2e-06	0	0.034407	0.658078	2.6e-05	3e-06
0.285064	0.261884	0.96611	0.33551	0.335585	0.002697
0	0	0	0	0	0
0	0	0	0.049033	0.049364	0.000128
0.593437	0.616896	0.233143	0.809929	0.809973	1
0	0	0	2.9e-05	0.022704	0
0	0.007157	0.002752	0.032303	0.003327	0.006073
0	0	0	7.5e-05	1.3e-05	5e-06
0	0	1e-06	0.008481	0.000375	0.002606
0	0	0	0.00082	5e-06	1.1e-05
0	0	0	0.006627	0.02231	9e-06
0.064707	0.116203	0.084621	0.13441	0.083047	0.010758
0	0	0	0.000832	0.000856	0
0	0	0	0.000332	0.000221	3.1e-05
0	0	0	0.025792	0.118985	1
0.020506	0.010032	0.017872	0.580516	0.580594	1
0	0	0	0.000416	0.000291	0
0	0	1.3e-05	0.02361	0.006431	0.005985
0.000339	7.6e-05	0.02536	0.208496	7.5e-05	0.000531
0	0	0	6.3e-05	0.000899	8e-06
0.858759	0.193312	0.684427	0.809929	0.809973	1
0	0	0	0.024777	0.003688	1.8e-05
0	0	0	0.000279	4e-06	0.000269
0	0	0.000455	0.000394	0.003943	8.4e-05
0	0	0	0.001293	0.000147	7.3e-05
0.006597	0.000876	0.038027	0.004873	0.41025	0.007285
0	0	0	0.001373	0	2.4e-05
0	0	1e-06	0.000281	2e-06	5e-06
0	0	0.000124	0.000813	0	6.2e-05
0.000631	0.000434	0.001251	0.085619	0.708449	1
0	0	0.000142	5e-06	0.001171	0
0.002617	0.078622	0.151118	0.759023	0.046121	0.839704
7e-06	0.048155	0.003038	0.544831	0.061268	0.924114
0.021679	0.175458	0.444502	0.893286	0.030983	0.525728
0.00591	0.201385	1e-06	0.627825	0.000536	0.260339
0	0	0	0.237928	0.000402	0.604241
0.024054	0	0.001896	0.461296	0.001775	0.912416
0	0	6e-06	0.257952	0.001079	0.681389
0.001985	0	0	0.238919	0.002813	0.088331
0	0	0	0.061515	9e-06	0.495865
0	0	0.001593	0.066757	0.104338	0.660912
0.438571	0.074828	0.557949	0.746081	0.011515	0.452573
1.6e-05	0.714393	0.000206	0.160655	1e-06	0.035922
1e-06	0	1e-05	0.120173	0.000203	0.144714
0.000488	0.011149	0	0.923575	8.7e-05	0.256639
0.534595	0.891041	0.023336	0.762541	0.013058	0.975799
0	4e-06	1e-06	0.046511	7e-06	0.310194
6e-06	0	1.9e-05	0.210636	0.000173	0.41244
0.054628	0.000139	0.064181	0.720393	0.008405	0.001765
0	1e-06	0	0.162588	1e-05	0.270466
0	0	0	0.404799	0.001953	0.096148
0	0	0	0.32516	0.000569	0.310484
0	0	0	0.931656	0.001232	0.099207
0.168522	0.605061	0.008401	0.97827	5.4e-05	0.000968
0.69541	0.055444	0.18288	0.464174	0.022707	0.149854
0.222035	0.008189	0.869134	0.871093	0.038443	0.508495
0.004971	0	0.904023	0.135003	0.010883	0.756299
0	0	0	0.595986	0.004563	0.756768
0.201188	0.617631	0.013621	0.823355	0.000646	0.060053
0	0	0	0.929326	0.004063	0.211148
0.000124	1e-06	0.02565	0.227138	0.000209	0.030606
0	0	0	0.308123	0.000324	0.338242
0.139917	0.873997	0.000404	0.82199	5.2e-05	0.002483
0	0	0	3.9e-05	1	0.000251
0.017504	0.108356	0.199075	0.803306	4e-06	0.084878
0.090905	0.406186	0.822168	0.872508	0.003838	0.263134
0.597915	0.392024	0	0.386569	0.002872	0.792032
0.02279	0.000335	9e-06	0.35591	0.048805	0.389416
0	0	0	0	0.366813	0.000286
0	1.1e-05	0.005788	0.10175	1	0.585426
0	0	0	0.701913	0.003043	0.355976
0.079591	0.303157	0.85453	0.894827	0.020422	0.939476
0.291163	0.808918	0.289412	0.552204	0.00213	0.333503
0.053052	0.124981	0.011688	0.238467	0.000251	0.462213
1.8e-05	7.3e-05	7.3e-05	0.032759	0.059441	0.05918
0.004368	0	3.5e-05	0.807693	0.006574	0.704265
0.403187	0	0.022719	0.642288	0.028465	0.786817
0.801906	3e-05	0.506648	0.200291	0.140759	0.182838
0.145633	0.777011	0.073563	0.564466	0.000309	0.622452
0.227337	0.022861	0.008406	0.975458	0.007203	0.691038
0	0	0	0.002255	1	0.006699
0	0	0	0.896444	0.000152	0.403637
0.003993	0.02423	0.081554	0.637332	0.000212	0.089828
0.210108	0.201252	0.232133	0.644972	0.003088	0.094519
0.006833	0	8e-06	0.278717	0.000131	0.139398
0.081655	0.05499	0.022478	0.280869	4e-06	0.126175
0.118537	0.925597	0.053061	0.345839	0.000251	0.250745
0.031444	0.097448	0.031346	0.639156	0.071229	0.874312
4e-06	0.000137	2e-06	0.02791	0	0.073563
0.253835	0.149111	0.921509	0.495754	0.043872	0.640868
0.170069	0.030625	0.027509	0.564466	1	0.622452
0	0	0	0.281598	0.026316	0.058219
0.836798	0	0.040942	0.544898	0.009576	0.489552
0	0	0	0.437756	0.000918	0.258508
0.070118	0.27674	0.187911	0.915556	0.003774	0.706896
0	0	0	0.76556	0.000524	0.344979
0.782253	0.657995	0	0.930616	0.029471	0.371137
0	0	0.01478	0.120616	0.068007	0.235817
0	0	0	0.708606	0.006057	0.111961
0	0	0	0.656652	0.003422	0.503003
0	0	0	2e-06	0.64411	2.6e-05
2e-05	3.7e-05	3.7e-05	0.217264	1	0.279807
0	0	0	0.592589	0.003314	0.076163
0.414044	0.321197	0.011244	0.58722	0.016872	0.500886
0.403263	0.581442	0.80873	0.891865	0.000139	0.854572
7.1e-05	0	0	0.391009	0.004907	0.318627
0.022217	0.027509	0.045977	0.564466	1	0.622452
0	0	0.000187	0.539163	0.012123	0.388419
0	0	0	0.579531	0.000479	0.930866
0.956566	0.346493	0.28647	0.455523	0.007336	0.705242
8.9e-05	0.00095	0.530899	0.881228	0.003122	0.575457
0.361839	0.727729	0.803611	0.48546	0.106623	0.799582
0	2.3e-05	0	0.552033	2e-06	0.450987
0.705991	1.4e-05	0.021266	0.66642	0.000364	0.292971
0.493131	0.15825	0.015958	0.59966	1e-06	0.439767
0.064022	5.6e-05	0.001001	0.867119	1	0.457112
0.002252	1e-06	0.005788	0.074802	0.001655	0.254024
0.399211	0.978755	0.17559	0.158173	0.855868	0.963578
0	5e-06	0.088546	0.378497	0.721952	0.146204
0	0.000202	0	0.740528	0.000482	0.032866
0	0.21596	0	0.146783	0.000316	0.257961
0	3.7e-05	0.4328	0.454183	0.004683	0.889563
0	0.00329	0	0.093548	0.000421	0.205634
0	0.005718	0	0.076172	0.030545	0.009007
0	0.773864	0	0.001937	0	0.078599
6e-06	0	0.010565	0.001028	0.345678	0.664966
3e-06	0.288182	0.003682	0.373643	0.161284	0.156283
0	0.072946	3.4e-05	0.118247	0	0.000777
0	0	0	0.030917	6.8e-05	0.002135
0	0.120078	0	0.542176	0	0.00792
6.5e-05	0.000785	0	0.947125	0.232112	0.831275
0	0.494886	0	0.000875	0	0.019111
0	0	0	0.112935	3.9e-05	0.065966
0.711328	0.083984	0.016767	0.737117	0.306218	3.1e-05
0	0.447669	0	0.049863	0	0.013905
0	8.8e-05	0	0.380118	0.005968	0.000957
0	0.060458	0	0.229605	0.000167	0.022134
0	0	0	0.661168	0.001474	0.001756
0.013858	0.011773	0.520962	0.607896	2e-05	0
0.000142	0.16376	0.246187	0.524355	0.50445	0.009393
0.005603	0.966759	0.090123	0.485471	0.806994	0.47341
0.676913	3.1e-05	0.073127	0.002773	0.124589	0.395071
0	0	0	0.751346	0.030082	0.400812
0	0.00046	0.840752	0.292714	0.000559	0.000247
0	0	0	0.568238	0.013951	0.006198
0	0	0	0.154479	0.000124	2.1e-05
0	0	0	0.158434	1.1e-05	0.030368
0.170764	0.152975	0.071367	0.896021	0.000323	1.8e-05
0	0	0	2e-06	0.000362	0.000362
0	0.0032	0.054375	0.779341	0	0.000114
7.4e-05	0.028017	0.108925	0.594943	0.103949	0.086548
4e-06	0.043914	0	0.381847	0.011321	0.444076
0.36735	0.692861	0	0.1781	0.892082	0.177318
0	0	0	0	0	0
7e-06	4.7e-05	0.039723	0.054926	0.157258	0.60821
0	0	0	0.168728	0.007541	0.04943
0	0.007044	0.008925	0.717973	0.327372	0.713276
0	0.003113	0.22954	0.664082	0.009183	0.08564
0.000396	0.009124	0.003499	0.168192	0.005762	0.508701
0.005465	0.000941	0.00096	0.012456	0.978578	0.06457
0	0	0	0.26008	0.04244	0.326291
0.008451	0.022961	0.458992	0.785965	0.574892	0.505704
0.036819	0.05699	0.546922	0.190014	0.579445	0.190347
0.775523	0.716829	0.349867	0.471014	0.103715	0.600967
2.5e-05	0.260325	0.843873	0.530997	0.042015	0.307702
0	0	0	0.000371	0.008039	0.008039
0	0	0	0.647503	3e-06	0.073507
0	0	0.394293	0.126649	1.6e-05	0.000456
0.092181	7e-05	0.001936	0.948163	0.022254	0.000656
0	0	0	0.172479	6e-06	0.001696
0.098643	0.499264	0.753988	0.097107	0	0.013842
0.234855	0.250232	0.672858	0.202371	0.00266	0.10313
0.368052	0.247681	0.195002	0.431163	0.876297	0.967324
0	0.905143	0	0.001009	0	0.001026
0	0.283732	0.017362	0.098777	0.937723	0.27945
0.56817	0.128453	0.071261	0.471014	0.600968	0.600967
0	0	0	0.208137	0.587174	0.000607
0.00141	4.9e-05	0.686052	0.139972	0.176428	0.453234
0	0	0	0.36553	0.000188	0.013674
0	1e-05	0.2344	0.455632	0.01609	0.72163
0	0	0	0.920276	6.5e-05	0.033097
7e-06	0.004191	0	0.454019	0.648936	0.047306
0	0	0.038425	4.2e-05	0.475928	0.078056
0	0	0	0.951177	0.042014	0.001337
0	0	0	0.844794	0.00875	0.094336
0	0	0	0	0.00018	4.3e-05
0.000331	0.000166	0.000379	0.145743	0.285384	0.285382
0	0	0	0.727296	0.0126	0.000471
0	0.116973	0.83416	0.109791	0.243434	0.385548
0.350891	0.465566	0.417638	0.728417	0.011461	0.805518
0	0	0	0.38725	0.050124	0.044752
0.174468	0.055666	0.164946	0.471014	0.600968	0.600967
0	0	0	0.079803	0.179928	0.066681
0	0.077117	0	0.695165	8.7e-05	0.524253
0.001376	0.003021	0.513746	0.534455	0.197909	0.372304
0	0	2.1e-05	0.664005	0.004052	0.160843
0.71994	0.717737	0.475964	0.542427	0.866281	0.809093
0	0.48121	0	0.623446	0	0.189806
0	0.151246	0.927175	0.898329	1.3e-05	0.01564
0.001544	0.150289	0.953952	0.757099	0	0.175863
0.014914	0.000812	0.002448	0.984894	0.452745	0.452744
4.5e-05	0	0.004429	0.043916	0.097627	0.091487
0	2e-06	6e-05	0.471728	0.670159	0.237627
0	3.6e-05	0	0.118559	0.001489	0.070753
0	0.032739	0	0.006394	0.001179	0.324796
0	0	0.189667	0.031915	0.01298	0.935062
0	3.2e-05	0	0.002945	0.00283	0.331701
0	0.000308	0	0.402867	0.039039	0.014973
0	0.096892	0	3.8e-05	0	0.162763
5e-06	0	0.019048	0.10493	0.533099	0.703633
0	0.613895	0.000324	0.705086	0.171373	0.209324
0	0.03532	0	0.011748	1e-06	0.003102
0	0	0	0.000573	0.000459	0.009878
0	0.334088	0	0.216533	1e-05	0.032991
0	0.000773	0	0.169104	0.236004	0.888205
0	0.044731	0	2e-05	0	0.055537
0	0	0	0.003344	0.000341	0.122745
0.638986	0.014927	0.003731	0.369725	0.303822	0.000104
0	0.054556	0	0.001446	1e-06	0.041939
0	1e-06	0	0.023316	0.015949	0.005014
0	0.001857	0	0.008637	0.001547	0.068065
0	0	0	0.283486	0.00523	0.007979
3e-05	0.004033	0.95607	0.528493	8.5e-05	1e-06
0	0.37231	0.011159	0.053973	0.480956	0.023142
0.00226	0.49717	0.004464	0.54556	0.729585	0.495905
0.811355	6e-06	0.012339	0.223114	0.138647	0.489992
0	0	0	0.074512	0.05871	0.509022
0	0.000176	0.093412	0.585779	0.002045	0.001656
0	0	0	0.227442	0.03618	0.025897
0	0	0	0.00488	0.000603	0.000304
0	0	0	0.00604	0.000269	0.077145
0.020412	0.133408	0.156859	0.436725	0.000471	6.4e-05
0	0	0	0.000221	0.000803	0.000422
0	0.039856	1.8e-05	0.121994	0	0.001816
1e-06	0.013263	0.005106	0.706543	0.115514	0.123445
0	0.036118	0	0.028968	0.01892	0.534404
0.127438	0.319255	0	0.560846	0.802813	0.217035
0	0	0	0	4.9e-05	1e-06
1e-06	1.1e-05	0.023821	0.141655	0.18477	0.597465
0	0	0	0.649815	0.020647	0.099879
0	0.050095	0.000162	0.230157	0.314099	0.731175
0	0.009097	0.009595	0.082783	0.015597	0.120666
1e-05	0.004265	7.6e-05	0.031715	0.007596	0.503583
0.0034	0.000233	0.001231	0.054982	0.861648	0.067518
0	0	0	0.556608	0.069123	0.415931
0.003163	0.001082	0.492429	0.139453	0.483262	0.540962
0.037533	0.013571	0.127011	0.030784	0.670721	0.195214
0.491438	0.833519	0.473928	0.589377	0.088072	0.608849
2e-06	0.812671	0.043563	0.260699	0.069986	0.381072
0	0	0	0.006004	0.012829	0.008784
0	0	0	0.2205	8.3e-05	0.141467
0	0	0.007516	0.813503	0.000132	0.003507
0.001556	0.000457	6.2e-05	0.100713	0.033038	0.00464
0	0	0	0.005123	0.000125	0.008809
0.012369	0.853426	0.24662	0.48344	1e-06	0.021098
0.093488	0.139904	0.731284	0.501941	0.00408	0.122778
0.628848	0.305321	0.449855	0.812609	0.970955	0.906977
0	0.313992	0	1.8e-05	0	0.004814
1e-06	0.436791	0.000147	0.889986	0.820202	0.370911
0.833085	0.060347	0.050673	0.589377	0.629312	0.608849
0	0	0	0.011206	0.56629	0.00348
0.001053	1e-06	0.435764	0.977119	0.196064	0.47604
0	0	0	0.018042	0.001618	0.042099
0	5.1e-05	0.002347	0.468667	0.029122	0.72168
0	0	0	0.127439	0.000739	0.080598
0	0.006453	0	0.430562	0.572103	0.102725
1.2e-05	0	0.131371	0.180204	0.732789	0.120113
0	0	0	0.119483	0.071296	0.007542
0	0	0	0.075614	0.02537	0.190574
0	0	0	2.3e-05	0.000566	5.2e-05
0.000134	4.6e-05	0.000134	0.266986	0.317266	0.290983
0	0	0	0.075197	0.029047	0.00325
0	0.177224	0.072366	0.897798	0.250304	0.445432
0.175225	0.574218	0.165348	0.885821	0.012654	0.849967
0	0	0	0.028912	0.078168	0.100318
0.112371	0.036688	0.140154	0.589377	0.629312	0.608849
0	0	0	0.956185	0.220369	0.12275
0	0.004278	0	0.061819	0.00056	0.656263
1.8e-05	0.002105	0.024405	0.090047	0.179351	0.463626
0	0	0	0.185406	0.012233	0.253474
0.275863	0.489883	0.217419	0.190338	0.97405	0.834631
0	0.120001	0	0.14146	1e-06	0.235345
0	0.022838	0.029375	0.072066	0.000219	0.049225
3e-06	0.264457	0.070422	0.122384	0	0.223629
0.003127	0.000777	0.001327	0.608374	0.484072	0.459344
1e-06	0	5.5e-05	0.003868	0.099464	0.125773
0.008016	0.499111	0	0.255942	0.000502	0.379219
0	0	0	0.013982	0.00036	0.868159
0.954382	0	1.2e-05	0.077809	0.00726	0.156786
0	0	0	0.003367	0.000426	0.526036
0.00111	0	0	0.175589	0.037568	0.073239
0	0	0	1.2e-05	0	0.973039
0	0	0	0.008958	0.193348	0.08222
0.291582	1.5e-05	0.213964	0.827621	0.211252	0.743906
0.000196	0.509679	0	0.024944	0	0.022916
4.5e-05	0	0	0.001039	0.0001	0.125563
0.00025	0	0	0.598643	0	0.274964
0.000103	0.044745	2e-06	0.402867	0.338281	0.278303
0	0	0	4e-06	0	0.473639
0.001945	0	0	0.007504	4.8e-05	0.783031
0.017731	0	0.017731	0.514273	0.336786	0.000325
0	0	0	0.002027	0	0.400118
0	0	0	0.057114	0.008553	0.035884
0	0	0	0.017969	0.000166	0.482265
0	0	0	0.641328	0.001437	0.053199
2.5e-05	0.379772	0.00034	0.95218	1.8e-05	5e-06
0.000234	0	0.240363	0.138951	0.682561	0.143233
0.000304	0	0.678615	0.99626	0.989195	0.057278
0	0	0.587332	0.022757	0.172521	0.570805
0	0	0	0.189742	0.041502	0.514591
0.232489	0.114021	0.000713	0.778505	0.000676	0.013865
0	0	0	0.579018	0.019556	0.180173
0.001842	0	0	0.016125	0.000209	0.005093
0	0	0	0.008128	5e-06	0.503407
0.001422	0.205838	9e-06	0.797277	0.000429	0.00041
0	0	0	1.5e-05	0.000118	6e-06
0.924157	0	0.242102	0.331341	0	0.009595
0.811233	0.672891	0.323788	0.937251	0.143088	0.427517
0.018185	0.000551	0	0.073887	0.015878	0.53457
2.9e-05	0	0	0.320396	0.978084	0.560396
0	0	0	0	0	0
0	0	0.000959	0.082943	0.125704	0.31261
0	0	0	0.696665	0.008986	0.55587
0.229067	7.1e-05	0.78242	0.543963	0.450202	0.298353
0.170945	0.010656	0.348796	0.210245	0.012107	0.54266
0.591716	0.2578	0.000822	0.059228	0.008563	0.217335
0	0	1e-06	0.023746	0.928212	0.018184
0.225146	0	0	0.842917	0.057954	0.593309
0.007854	0	0.007758	0.33618	0.737643	0.607525
0.460465	0	0.751393	0.076579	0.471506	0.093185
0.099494	0.342657	0.038072	0.516286	0.101804	0.496794
0	0	8.4e-05	0.643074	0.057648	0.587247
0	0	0	0.001231	0.004173	0.000746
0	0	0	0.53396	1e-06	0.706896
0.100875	0.04326	0.037222	0.514484	1.1e-05	0.034647
0	0.18074	0.008108	0.305533	0.039994	0.048175
0.851957	0	0	0.010782	5e-06	0.093311
7.7e-05	4e-05	0.040067	0.219858	0	0.106899
0.004299	0.167701	0.035282	0.323326	0.002695	0.360702
0.002055	0.039233	0.029342	0.569921	0.754556	0.593382
0	0	0	1.1e-05	0	0.0343
0.690533	6.3e-05	0.363336	0.349208	0.813066	0.803679
0.071712	0.000194	0.016466	0.516286	0.568611	0.496794
0	0	0	0.024674	0.773371	0.022637
0.170411	0	0.01519	0.414099	0.260839	0.04496
0	0	0	0.03209	0.000118	0.291634
0.719655	0.829745	0.262193	0.961324	0.019018	0.076317
0	0	0	0.314727	4.1e-05	0.530833
0.000395	0.002706	0	0.9049	0.90874	0.604038
0	0	1e-06	0.002329	0.208376	1.7e-05
0	0	0	0.288836	0.056583	0.049649
0	0	0	0.19096	0.011407	0.988194
0	0	0	1e-06	4e-05	0
2e-06	2e-06	2e-06	0.189382	0.246998	0.170025
0	0	0	0.181697	0.015659	0.022547
0.247908	0.00031	0.001029	0.454772	0.335836	0.01619
0.072072	0.179575	0.686592	0.936712	0.012166	0.87734
0.005819	0	0	0.076906	0.067993	0.505851
0.016466	0.015714	0.021193	0.516286	0.568611	0.496794
0	0	0	0.394204	0.268558	0.665932
0	0	0	0.15439	7.6e-05	0.250003
0.043007	0.972639	0.543655	0.21525	0.297368	0.87778
1.3e-05	3e-06	0.009416	0.487177	0.004291	0.811203
0.022733	0.260193	0.997035	0.316041	0.779968	0.518954
0	0	0	0.275431	0	0.67317
0.002438	0	0.00039	0.19692	7e-06	0.39544
6.3e-05	3.8e-05	0.01814	0.272017	0	0.739042
0.305363	1e-06	0.001234	0.763436	0.414924	0.332831
0.088761	0	0.00034	0.008823	0.133286	0.432891
0	0	0	0.41144	0.83512	0.335365
0.015451	0	0	0.824864	0.140931	0.03583
0	0	0.082384	0.378098	0.195422	0.116511
0.143688	0	1e-06	0.057934	0.534849	0.322762
0	0	0.03815	0.046636	0.126112	0.283883
0	0	0	0.000994	2.4e-05	0.018637
0.025784	0.009206	1.2e-05	0.276394	0.080489	0.651471
0.458213	0.238041	0.035214	0.242879	0.018914	0.161087
0.09567	0	0.008668	0.189558	0.513813	0.810952
0.797904	2.4e-05	1.7e-05	0.377467	0.646755	0.802534
0.000111	0.260579	8.3e-05	0.79755	0.018628	0.081299
3.6e-05	0	0.837441	0.024933	0.091106	0.639727
0.03719	0	0.000347	0.386952	0.657521	0.466679
0.019064	3.6e-05	0.296129	0.864759	0.663092	0.003194
0	0	0	0.229905	0.238313	0.773964
0	0	0	0.797921	0.120088	0.433844
0	0	0	0.627446	0.388074	0.657775
0	0	0	0.436616	0.536189	0.465001
0.000571	0.264196	0	0.426253	0.385533	0.001661
0.00016	0.000705	0	0.845079	0.010694	0.634317
8.4e-05	0.00043	0	0.388069	0.003554	0.014817
0	0	0	0.00288	0.025374	0.169361
0	0	0.393816	0.853813	0.055526	0.151194
0.010997	0.104745	0	0.204621	0.523831	0.288422
1.1e-05	0	0.964884	0.368291	0.029294	0.969056
0.377489	0.000159	8e-06	0.437735	0.508736	0.20709
0.220413	0	6e-05	0.506715	0.764727	0.613828
0.006592	0.204045	0	0.742955	0.34996	0.007574
0	0	0	1e-06	0	0
0.005604	3.2e-05	0	0.512165	0.054201	0.405935
0.203313	0.514071	1.7e-05	0.45815	0.374446	0.835035
0.000183	0.02042	0.927906	0.656262	0.276263	0.165076
0.000817	0.000423	0.199999	0.150403	0.088889	0.955321
0	0	0	0	0	0
0	0	0.000678	0.047006	0.012525	0.195963
0.002849	1.8e-05	0.786484	0.129824	0.105412	0.642574
0.575242	0.067735	0	0.51189	0.003998	0.07403
0.00826	0.112647	0	0.986875	0.417083	0.82045
0.193558	0.617708	0.015986	0.264158	0.823067	0.117494
0	0	0	0.009937	0.073227	0.007516
0.033667	0	0.183077	0.187356	0.039056	0.167893
0.014658	0	0	0.968225	0.021643	0.224929
0.919506	3.6e-05	8.6e-05	0.288186	0.055904	0.055876
0.365217	0.457143	0.000828	0.457512	0.505074	0.439417
1e-06	2.1e-05	0	0.378294	0.015524	0.142508
0	0	0	0.000256	6e-06	0.000153
0.944446	0	7.6e-05	0.428924	0.826411	0.514856
0.325254	0.319414	0	0.088768	0.908821	0.47889
0	0.342594	2e-06	0.712763	0.066215	0.503858
0.000929	0	0.006959	0.523625	0.736355	0.779902
0.000442	0.00254	0	0.074011	0.0244	0.441031
0.012798	0.20214	2e-06	0.169382	0.470761	0.682027
0.002247	0.011388	9.6e-05	0.384251	0.156585	0.413641
0.109885	3e-06	0.079999	0.01839	0.000125	0.360631
0.126809	0.005021	0	0.079256	0.001028	0.292695
0.104881	0.004969	0.017333	0.457512	0.342146	0.439417
0.201282	0	0.909827	0.505882	0.005878	0.299639
0.178206	0	0	0.102474	0.029754	0.010939
0.000328	0	0.002873	0.770925	0.41812	0.859633
0.036362	0.820395	0	0.345401	0.186521	0.016999
0.030735	0	0	0.610524	0.607944	0.634651
3.7e-05	0.054831	0.777377	0.340409	0.00147	0.616095
0	0	0	0.000221	0	4e-06
0.008523	1.9e-05	0.821232	0.749616	0.032915	0.53634
0	0	0.000381	0.768501	0.05298	0.302085
0	0	0	0	0	0
6e-06	4e-06	4e-06	0.131545	0.056755	0.117315
0.000464	0	0.947408	0.934971	0.129733	0.340232
0.000871	0.003004	0	0.09092	0.006789	0.003027
0.143177	0.237466	0.03426	0.619067	0.409652	0.654712
0.245363	0	0.539701	0.792393	0.099667	0.818981
0.024059	0.017333	0.000828	0.457512	0.342146	0.439417
0.489447	0	0.00234	0.06314	0.005336	0.552953
0	0	0	0.965418	0.726074	0.057829
0.013786	0.838143	0	0.793587	0.173748	0.442534
0.794115	0.001269	0	0.466308	0.111147	0.218006
0.006823	0.166816	0.010825	0.640951	0.200561	0.362208
0	8.6e-05	0	0.848931	0.02969	0.835786
0.002124	0	0	0.739571	0.760589	0.692877
7.2e-05	0.00146	0	0.921549	0.010495	0.669624
0.78512	2e-06	0.593355	0.90799	0.176448	0.268643
0.395948	2e-06	0.018044	0.100132	0.603056	0.814165
0	0	0	0.38673	0.181954	0.293687
0.003152	0.029599	0	0.819051	0.235133	0.785556
0.000326	7e-06	0.006931	0.006897	0.612946	0.095227
0.124951	0.000132	0	0.229703	0.039648	0.80762
0	0	0	2e-06	1.6e-05	0.15026
0	0.054227	0	0.034335	0.090456	0.676483
0.000101	0	0	0.481123	0.005704	0.019644
0	0	0	0.898769	0.576513	0.134556
0	0	0	0.009405	0.391932	0.280959
0	0	0	0.193059	0.020941	0.39049
0.002876	0.001079	0	0.124376	0.025593	0.393077
0	0	0	0.805528	0.795476	0.676635
8.1e-05	0.009001	6e-06	0.874433	0.735712	0.000505
0.836826	0.03109	0	0.804889	0.102325	0.330759
0.535662	1e-06	0.853098	0.380981	0.139127	0.053567
0.019914	0.994078	0.029708	0.504947	0.476415	0.426783
0.01569	0	1.5e-05	0.06053	0.635831	0.074192
0	0	0	0.085359	0.265893	3.8e-05
0	0	0	0.457066	0.010746	0.150536
0	0.892143	0	0.051492	0.002599	0.098958
0	0.000863	0	6e-06	0.02832	0.743112
0.001989	0	0	0.192152	0.056342	0.687739
0	0	0	0.006633	0.65933	0.023664
0	0	0	0.017196	0.029481	0.222396
0	0	0	0.610207	0.603197	0.009195
0	0	0	0.692143	0.963002	0.484544
0	3e-06	0	0.242153	0.247501	0.000961
0	0	0	0	0	1.3e-05
0	0	0	0.019005	0.009237	0.030913
0	0	0	0.162871	0.43118	0.388248
0	0	0	0.547035	0.328775	0.703817
0	0.303804	0	0.040463	0.088648	0.527112
0	0	0	0	0	0
0	0	5.1e-05	0.012787	0.010819	0.344009
0	0	0	0.002701	0.11946	0.542594
0	4.6e-05	0	0.057519	0.003239	0.423287
0	0	0	0.328728	0.518407	0.518956
2e-06	6e-06	0	0.458129	0.700166	0.264626
0	6.8e-05	0	0.001291	0.075682	0.022018
0	0	0	0.005714	0.037261	0.756044
0	0.002789	0	0.294857	0.020329	0.723743
0.095455	0.007463	0	0.67554	0.048961	0.10311
0.024493	0.093693	0.000547	0.34395	0.399725	0.512924
0	0.000754	0	0.016188	0.0121	0.747076
0	0	0	6e-06	4e-06	0.0011
0	0	0	0.035999	0.609973	0.679182
0	0	0	0.001394	0.6922	0.043937
0	7.8e-05	0	0.092186	0.066965	0.058619
0	0	0	0.568672	0.912528	0.121674
0	1e-05	0	0.010897	0.008328	0.111665
0	0.000169	0	0.066186	0.35536	0.337656
1.2e-05	0.884314	3e-06	0.170484	0.143172	0.637774
0	0.000119	0	0.066845	6e-06	0.046818
0	0.02699	0	0.002201	0.000787	0.929556
0.021076	0.021077	0.016731	0.34395	0.331969	0.512924
0	0	0	0.893498	0.005076	0.035086
1.8e-05	7.5e-05	0	0.003706	0.027024	0.082773
0	0	0	0.40044	0.516085	0.325723
0	0	0	0.030765	0.213298	0.143318
0	0	1e-06	0.068681	0.775903	0.492969
0	0	0	0.030769	0.00113	0.499583
0	0	0	0	0	0.001107
0	0	0	0.120919	0.032257	0.078799
1e-06	0	0	0.099538	0.05476	0.853027
0	0	0	0	0	1e-06
3e-06	3e-06	3e-06	0.057826	0.052041	0.182807
0	0	0	0.23512	0.146652	0.038041
0	0.001241	0	0.00137	0.005183	0.043719
0.0003	0.002695	2e-06	0.435557	0.369186	0.877645
0	0	0	0.488399	0.104346	0.443086
0.01673	0.01673	0.000547	0.34395	0.331969	0.512924
0	0	0	0.000841	0.004178	0.615885
0.950129	0.580017	0.021014	0.199417	0.932921	0.467653
0	0	0	0.617779	0.201854	0.962743
0	0	0	0.022372	0.122474	0.965802
3e-06	0.037658	1e-06	0.976597	0.192011	0.540443
0.014775	0.416438	0.985967	0.682806	0.008941	0.593492
0	0.046916	0	0.065446	0.957205	0.393497
0	0	0	0.331348	0.001664	0.711728
0.01413	0.000793	0.002336	0.683687	0.168094	0.348115
2.5e-05	0	0	0.223089	0.628366	0.403719
0	0	0	0.346328	0.623114	0.233316
0.001426	0.818412	0	0.024037	0.724316	0.007509
0	0	0	0.008693	1.6e-05	0.089897
0	0	2.5e-05	3.1e-05	0.000259	0.579627
0.233489	0	0.00305	0.123387	0.432694	0.162137
0.000323	0	0	0.220776	7.5e-05	0.000879
4.4e-05	0	0	0.164692	0.295568	0.001646
0.000214	0	0	0.065455	0.002366	0.00547
6.6e-05	0	0	0.53575	0.165353	0.93238
0	0	0	0.003563	1.2e-05	0.018498
0.001004	0	0	0.389953	0.169904	0.070584
0.013529	0.177861	0.002122	0.945374	0.945803	2.3e-05
0	0	0	0.175564	0.000268	0.013811
0	0.107822	0	0.919497	0.914334	0.000538
0	0	0	0.67909	0.32193	0.021646
0	0	0	0.232369	0.367979	0.001235
1.5e-05	0	0.065272	0.2779	0.017585	0
0.000175	0	0.063693	0.996701	0.084948	0.007742
0.000109	0.000909	0.00884	0.165972	0.028471	0.398914
0	0.451738	0.035863	6.9e-05	0.251035	0.43807
0	0	0	0.659584	0.565669	0.457422
0.258272	0	0.804099	0.044653	0.352448	0.00012
0	0	0	0.105623	0.462366	0.003943
0.002252	0	0	0.564578	0.330587	1.1e-05
0	0	0	0.487165	0.05224	0.024393
0.000888	0	0.001679	0.529134	0.056148	1.3e-05
0	0	0	0	0	0.000248
0.937725	0	4e-06	0.129385	0	2.5e-05
0.835444	0	0.004097	0.327461	0.957452	0.097501
0.013921	0	0	0.824739	0.895161	0.51003
2.8e-05	8e-06	0	0.086159	0.228886	0.183155
0	0	0	0	0	0
0	0	0.001735	0.027979	0.025696	0.569652
0	0	0	0.016458	0.885479	0.041979
0.308204	0	0.001509	0.224095	0.051742	0.753728
0.146644	0	0.056071	0.809408	0.687004	0.08343
0.640035	0	1e-05	0.27909	0.230899	0.460119
0	0.000503	7e-06	0.004255	0.20371	0.05763
0.205777	0	0	0.03546	0.416206	0.353291
0.006206	0.192352	0.980462	0.693875	0.112105	0.547888
0.425125	0.89953	0.219192	0.37922	0.109384	0.178519
0.096751	0.020909	0.085685	0.406354	0.29685	0.588914
0	0	0.277216	0.090173	0.226138	0.306502
0	0	0	4.8e-05	3.7e-05	0.006466
0	0	0	0.177639	0.014716	0.070786
0.092602	0	0.083735	0.011398	0.048953	0.000286
0	0	1.5e-05	0.417971	0.512309	0.000481
0.882902	0	0	0.596724	0.080963	0.001078
5.7e-05	0	0.461454	0.031784	0.000114	0.010867
0.004054	0	0.574674	0.120779	0.092252	0.111405
0.003212	0.978684	0.241274	0.279869	0.260312	0.917884
0	0	0	0.003844	0	0.000791
0.79297	0	7.2e-05	0.013598	0.010527	0.313151
0.109006	0.053783	0.016263	0.406354	0.399063	0.588914
0	0	0	0.468811	0.056237	0.000469
0.148357	0.302199	0.955749	0.021365	0.231092	0.377669
0	0	0	0.887222	0.24728	0.008814
0.832134	0	0.005832	0.123301	0.968237	0.61741
0	0	0	0.302239	0.135504	0.029054
0.000256	0	0	0.124817	0.016141	0.051133
0	1.3e-05	7.3e-05	0	0	0.030711
0	0	0	0.441722	0.391601	0.000763
0	0	0	0.457393	0.656645	0.101251
0	0	0	0	0	2.7e-05
2e-06	2e-06	2e-06	0.095507	0.090553	0.272235
0	0	0	0.700039	0.907596	0.000242
0.148415	0	0.280223	0.009785	0.080817	0.304989
0.044523	6.7e-05	0.254441	0.575936	0.139634	0.846476
0.003842	0	0	0.841752	0.670322	0.050095
0.000161	0.016263	0.028309	0.406354	0.399063	0.588914
0	0	0	0.005836	0.087943	0.065104
0	0	0	0.663794	0.150487	0.636429
0.041874	0	0.053016	0.895041	0.528008	0.428481
1.6e-05	0	0	0.125814	0.951948	0.157436
0.025333	0.005225	0.316793	0.712505	0.314856	0.808881
0	1e-06	0	0.928199	0.000135	0.202452
0.001861	0	0.235146	0.349903	0.068261	0.011843
6.2e-05	0	0.138801	0.799543	1e-06	0.18356
0.289034	0.000663	0.001023	0.899696	0.231133	0.43956
0.103314	0	5e-06	0.089942	0.894754	0.109244
0.012446	3e-06	0	0.00721	0.860219	0.019635
0	0	0	0.011139	0	0.388668
0	0	0	0	1.4e-05	0.098586
0	6.3e-05	1.1e-05	0.025654	0.249132	0.425824
0.006659	0	0.746314	0.386588	8.8e-05	0.002819
0	0	0.263078	0.470511	0.382706	0.003209
0	0	0	9e-06	1.9e-05	0.003095
0	0	0.000354	0.166977	0.055926	0.409874
0.254756	0	0.018819	0.003063	0	0.062365
0	0	0.019777	0.959457	0.218137	0.295286
0.000175	0.02301	0.70738	0.917542	0.978081	7.2e-05
0.00581	0	0	0.473426	2e-05	0.049667
0.013215	0	0	0.381332	0.495654	0.000348
0	1e-06	0	0.513998	0.487689	0.057461
0.520351	0	0	0.028339	0.530784	0.001682
0	0	0	0.099045	0.020412	0
0	0	0	0.484336	0.0295	0.023435
0	0.30392	0	0.035298	0.006519	0.074778
0	0.000666	0	0	0.071099	0.850353
0.777172	0	0.000488	0.134474	0.230696	0.815396
0	0	0	0.001894	0.476657	7.2e-05
1.5e-05	0	6.3e-05	0.000352	0.074954	0.002654
0	0	1.4e-05	0.819189	0.436792	4e-06
0	0	0	0.733797	0.030744	0.055242
0	0	0	0.327097	0.066863	2.4e-05
0	0	0	0	0	1.1e-05
0	0	0	0	0	0
0	0	0.000647	0.178681	0.77884	0.228251
0	0	0.028893	0.607488	0.828151	0.802906
0	0.009023	0.036614	0.041435	0.165479	0.385419
0	0	0	0	0	0
0	0	0.00017	0.016509	0.020433	0.361542
0	0	0.000328	5.6e-05	0.420702	0.125562
0	0	0	0.014762	0.004529	0.407974
0	0	0	0.337345	0.919492	0.24972
2.1e-05	0	0.350948	0.412749	0.276934	0.272376
0	1.6e-05	0	0.001735	0.149778	0.023792
0	0	0.902213	0.000384	0.120329	0.943082
0	0.015102	0	0.317878	0.049832	0.824723
0.104881	0.024407	0.000399	0.533907	0.089336	0.109512
0.023451	0.024133	0.015672	0.36449	0.32785	0.514423
0	0	0	0.000256	0.015262	0.923612
0	0	0	7e-06	1.4e-05	0.001144
0	0	0	0.004814	0.007319	0.22536
0	0	0	9.2e-05	0.035444	0.000184
0	0	1e-06	0.05466	0.224422	0.000528
0	0	0.251699	0.63017	0.068192	0.000754
0	0	0	0.010795	8.2e-05	0.033456
0	0	3e-06	0.071798	0.122648	0.231593
1.3e-05	0.986155	8.6e-05	0.201564	0.22764	0.686179
2.3e-05	0	0.854917	0.007861	0	0.00134
0	4e-06	0	0.000614	0.001386	0.844704
0.023005	0.020483	0.0146	0.36449	0.380667	0.514423
0	0	0.029798	0.977961	0.013712	0.000548
1e-06	0.000173	0	0.001759	0.089493	0.060408
0	0	0	0.2328	0.339987	0.010424
0	0	0	0.011689	0.631735	0.102276
0	0	0	0.009678	0.148282	0.079611
0	0	0.044806	0.010004	0.001761	0.184895
0	0	0	0	0	0
0	0	0.000638	0.052535	0.105001	0.000418
0.006255	0	0	0.019671	0.182872	0.382535
0	0	0	0	0	0
1e-06	1e-06	1e-06	0.069612	0.079369	0.191223
0.000219	0	0.019444	0.167988	0.516802	0.000118
0	0	0	6.7e-05	0.008722	0.013859
0.0006	6.2e-05	0.065631	0.459511	0.172243	0.96593
0	0	0.109755	0.571255	0.363254	0.163142
0.0146	0.015051	0.014749	0.36449	0.380667	0.514423
0	0	0.060216	2.7e-05	0.009866	0.221491
0.000626	0	0	0.112493	0.167991	0.44214
0	0	0	0.728652	0.406047	0.849277
0	0	0	0.000219	0.401357	0.619952
5e-06	0.010186	0.016811	0.927974	0.279854	0.580712
7.2e-05	0.000875	0	0.735491	0.000148	0.447497
0	0	0	0.003978	0.032869	0.016183
0	0	0	0.362376	0	0.461023
0.05246	0.000561	0.253736	0.754473	0.214663	0.355639
0.000541	0	0.469401	0.161824	0.993318	0.267523
1e-06	0	2e-06	0.000531	0.075594	0.05513
0	0	0	0.805634	0.00394	0.006463
0.00309	5.9e-05	0	0.283964	0.410009	0.238459
0.632082	0	2e-06	0.006695	0.012011	0.68983
0.01485	0	0	0.001662	0.783986	0.384035
0.09862	0	0.033201	0.097517	0.283428	0.19758
3.2e-05	0	0	0.079739	0.224104	0.016099
0.092419	0	0	0.000381	0.049465	0.182176
0.008403	0	0	0.005082	0.658921	0.119264
0.00646	0.337786	0.003397	0.185084	0.922737	0.01481
0.001635	0	0.198362	0.003473	0.105279	0.200102
0.003049	0.160629	0.007266	0.019422	0.631632	0.720142
0	0	0.029478	0.010871	0.963427	0.123022
0.00778	0	0.735792	0.111748	0.928933	0.589706
0.000111	0	0	0.205298	0.179888	0.117924
6.4e-05	0	0	0.029914	0.127588	0.601419
2.9e-05	0.012349	0	0.221923	0.061818	0.00384
0	0.904981	0	0.933105	0.293163	0.048635
0.012491	0	0.000201	0.042644	0.440919	0.024497
0.00118	0	0	0.206701	0.82782	0.867987
0.271169	0	0	0.100201	0.407382	0.233346
0.047962	0	0	0.005397	0.748343	0.93071
0.023899	0	0.002602	0.010494	0.625906	0.122004
0.001462	0	1e-06	0.1655	0.194828	0.18908
0	0	0	0.005426	0	0
0.000626	0	0	0.068644	0.039926	0.54696
0.032404	0	0	0.301256	0.767979	0.504424
7.9e-05	0	2e-06	0.0211	0.821508	0.038784
0.000267	2.4e-05	0.003276	0.921331	0.24027	0.625314
0	0	0	0.000541	0	0
0	1.6e-05	0.00054	0.281929	0.031596	0.119323
0.779651	0	1e-06	0.235703	0.580948	0.129649
0.052496	0	0	0.102451	0.121174	0.016199
0.000878	0	0	0.041117	0.950632	0.238535
0.067884	1e-06	1.6e-05	0.014796	0.382028	0.064882
1e-06	0.007171	0	0.156111	0.220639	0.003278
0.004199	0	0	0.212017	0.390855	0.029481
0.008666	0.33941	0	0.065177	0.163654	0.07139
0.592156	0.765932	5e-06	0.012629	0.132644	0.034158
0.204836	0.024105	0.01138	0.726758	0.438086	0.391415
1e-06	0	0	0.116102	0.286478	0.028901
0	0	0	0.040215	8.7e-05	3.5e-05
0.136247	0	0.000621	0.097341	0.441777	0.09072
0.029366	0	0	0.284934	0.405582	0.636034
0	6e-05	0	0.046973	0.511598	0.557585
0.000395	0	0	0.007613	0.609462	0.388733
0.000117	0	0	0.900631	0.017548	0.994011
0.003534	1e-06	1e-06	0.92682	0.296587	0.872932
0.001808	0.91508	3.7e-05	0.807204	0.288945	0.229198
0.809021	0	0	0.000188	0.000476	0.761864
0.016771	0.000125	0	0.454116	0.038229	0.072314
0.102418	0.06239	0.020296	0.726758	0.422722	0.391415
0.576732	0	0	0.010689	0.086975	0.791639
0.098538	0.649018	0	0.399085	0.254316	0.002655
0.486319	0	5.3e-05	0.020244	0.916651	0.170678
0.00327	0	0	0.183211	0.658263	0.002571
0.781797	0	0.531821	0.06809	0.742112	0.126822
1.7e-05	0	0	0.163525	0.062082	0.166388
0	0.070654	0	0.832864	0.001401	2e-06
0.990208	0	0	0.065077	0.354397	0.479481
0.091542	0	0.006411	0.047495	0.493124	0.047224
0	0	0	0.001374	0	0
1.2e-05	3.4e-05	1.2e-05	0.423281	0.101499	0.081732
0.468958	0	0	0.044431	0.602868	0.655002
0.000155	2.3e-05	0	0.335692	0.147652	0.000507
0.036358	0.000172	0.000469	0.572396	0.312805	0.367243
0.02767	0	1e-06	0.01922	0.478938	0.200478
0.01138	0.02844	0.002845	0.726758	0.422722	0.391415
0.276144	0	0	0.339601	0.160875	0.121157
0.001463	0	0.147165	0.039371	0.67411	0.010681
0.002225	0	0	0.037755	0.513497	0.18289
0.054721	0	0	0.088983	0.649493	0.035408
0.004194	0.006323	8.6e-05	0.083812	0.345477	0.220817
4.1e-05	7e-06	0.010664	0.061316	0.018562	0.440453
0.000817	1e-06	0	0.046489	0.625431	0.139104
2.9e-05	0	0	0.059577	0.008068	0.236847
0.471824	0.001266	0.047204	0.363187	0.247636	0.217965
0.186359	0	4e-05	0.002219	0.929111	0.663803
0	0	0	0	0	0.033371
0	0.701185	0	0.001028	0.000458	0.75416
2e-06	0	0.000166	0.943864	0.083326	0.00965
0	0	0	0.139323	0.000393	0.063608
0	1e-06	0	0	0.026249	0.136282
0	0	0	0.008008	3e-06	0.212445
0	0.052268	0.013719	0.579687	0.688223	0.381524
0	0	0	0.064201	0.002369	0.80095
2.8e-05	0.000766	0.097677	0.595099	0.346902	0.000314
0.040667	0.142703	0	0.229226	0.624645	0.262205
0.007109	0	0	0.008238	6e-06	0.010377
0.43109	0	0	0.006311	4.5e-05	0.327381
3e-06	0	0	0.000423	0.006816	0.017546
0	0	0	0.008062	0.805705	0
0	0	0	0.044381	5e-06	0.09658
0	0.020999	0	0.00111	0	0.0295
0	0	0	0	1e-06	0.440157
0	0	0.251929	0.002244	3e-06	0.446401
0	0	0	5e-06	0.003682	0.002779
0	0	0.000547	0	0	0.067977
0	0	0	0.030248	0.001338	0.000663
0	0	0.000187	0.010905	0.001014	0.378259
0	0	0	0.075694	0.912418	9.8e-05
0	0	0	0	0	2e-06
0	0	0	0	0.486093	0.000125
0	0	0	0.03984	0.049967	0.349402
0	7e-06	0.018807	0.04583	0.001243	0.448156
0	0.308115	0.804127	0.007642	0.008056	0.570631
0	0	0	0	0	0
0	0	0.000224	0.003885	0.001498	0.263116
0	0	0.006533	0	1e-06	0.469273
0	0.001179	0	6.9e-05	0	0.170294
0	0	0	0.026032	0.009758	0.496082
0	2e-06	0.000405	0.797104	0.581236	0.197814
0	3e-06	0	0.000173	0.006333	0.012833
0	0	3e-06	0	0	0.500639
0	0	0	0.029591	4.6e-05	0.483637
0.065394	2.9e-05	0	0.922078	0.008175	0.077469
0.018034	0.091409	0.016075	0.272725	0.64402	0.472448
0	0.000321	0	0	0	0.398045
0	0	0	0	0	0.000364
0	0	0.001138	1e-05	0.03768	0.65109
0	0	0	0	0.04815	0.007252
0	1e-05	0	0.000361	3e-06	0.013214
0	0	0	0.007874	0.00079	0.037912
0	0	0	0.000931	0.13281	0.081507
0	0.000283	0	0.021639	0.938557	0.347422
3e-06	0.938248	3e-06	0.082117	0.040793	0.588068
0	0.005327	3e-06	0.293337	0.000203	0.012522
0	0.14077	0	3e-06	0	0.739753
0.018034	0.015345	0.015345	0.272725	0.226942	0.472448
0	0	0.022657	0.176388	1e-06	0.006451
0	0	0	1.4e-05	1.1e-05	0.021327
0	0	0.099303	0.00121	2.5e-05	0.152796
0	0	0	0.000127	0.000274	0.039271
0	0	0	1.3e-05	0.000607	0.398543
0	0	0.00227	7.9e-05	0	0.506481
0	0	0	0	0	0
0	0	0.000442	0.000365	0	0.011837
0	0	0.002033	2.2e-05	0	0.977185
0	0	0	0	0	0
1e-06	1e-06	2e-06	0.028453	0.015907	0.149113
0	0	0.010251	0.003731	3.6e-05	0.003591
0	0.001392	0	0	0	0.003765
0.000102	0.000793	0.006075	0.273683	0.675568	0.859599
0	0	0.003173	0.048266	0.000178	0.387984
0.014991	0.014991	0.015524	0.272725	0.226942	0.472448
0	0	0	0	0	0.62378
0.02778	0	0	0.000888	0.004246	0.171568
0	0	0	0.18264	0.007916	0.903323
0	0	0	0	0	0.712182
0	0.051563	0.000744	0.689496	0.067454	0.47748
0.117236	0.059192	0	0.252036	0.176743	0.646886
0	0.756174	0	1e-06	0.0003	0.2513
0	0	0	0.04109	0.053093	0.763968
0.004495	0.0006	0.969085	0.534784	0.087442	0.307946
1e-06	0	0.000281	0.468291	0.171589	0.429861
0	0	2.1e-05	0.052071	0.029301	0.092677
0	0	0.000181	3e-05	0	0.000416
0	0	0	0	1e-06	0.000635
0	0	0	0.000726	0	0.003426
0	0	0	0.001827	0.037765	0.604392
0	0	0	0	0	0.007073
0	0	0	0	1e-06	0.025322
0.172137	0.011511	0.013314	0.067176	0.1502	1e-05
0	0	0	0	0	0.005361
0	0	0	1.4e-05	0.000281	0.000446
0	0	0	1e-06	6e-06	0.011315
0	0	0	0.00324	0.000108	0.001089
0	0	0.006721	0.031285	1e-06	0
0	0	3.4e-05	0.000147	0.132943	0.004607
0	0	0.000513	0.026752	0.253605	0.736006
0.000267	1e-06	0.000781	0.610007	0.016245	0.214967
0	0	0	0.00016	0.002882	0.24137
0	0	3.2e-05	0.016276	2.2e-05	0.000116
0	0	0	0.000978	0.00088	0.003523
0	0	0	1e-06	2e-06	5e-06
0	0	0	1e-06	0	0.016071
4.6e-05	0	0.194803	0.03923	2e-05	2e-05
0	0	0	0.008549	0.003484	0.001416
0	0	0	0.000165	0	7.2e-05
0	0	0.00267	0.112061	0.022114	0.061953
0	0	0	4.1e-05	0.000961	0.26521
1e-05	0	1e-05	0.737856	0.489766	0.113995
0	1e-06	0	8e-06	0.001004	8e-06
0.008581	0.070768	0.502163	0.303102	0.250695	0.746674
0	0	0	0.016019	0.000502	0.027621
0	0	0	0.001728	0.057672	0.466985
0	0	3.9e-05	0.000349	0.000779	0.054845
1.9e-05	0	0.002561	0.000466	0.000729	0.642398
0.986226	0.609625	0.23425	0.176979	0.562651	0.099427
0	0	0	0.012352	0.004359	0.195699
0	0	0.024669	0.001545	0.186326	0.295364
2.7e-05	0.00253	0.032909	0.000292	0.888378	0.243772
0.123517	0.021172	0.67445	0.710193	0.048391	0.643951
0	0	2e-06	0.001515	0.003289	0.168107
1.9e-05	0	0	0.051727	0.030445	0.017917
0	0	0	0.001176	0	0.044371
0	0	1e-06	0.031617	0	0.000193
1e-06	0	0.00012	0.000235	0.001336	0.000266
0	0	0	0	0	0.000621
1e-06	0	0.014962	0.703975	0	0.00794
0.00017	0	0.066897	0.993741	0.000349	0.067521
0.608752	0.19041	0.920138	0.662459	0.818487	0.943097
0	0	0	0	0	0.000584
0	0	6e-06	0.12615	0.333192	0.165215
0.811831	0.991324	0.253552	0.710193	0.675497	0.643951
0	0	0	7e-06	0.169554	0.000375
0	2e-06	0.019576	0.104017	0.027625	0.748521
0	0	0	6e-06	9e-06	0.007543
0	0	3e-06	0.013088	0.001477	0.977605
0	0	0	0.000323	3e-06	0.018322
0	0	0	0.008785	0.168773	0.023135
0.369928	0.000142	0.581733	0.411341	0.574689	0.295956
0	0	0	0.000421	0.003974	0.000862
0	0	0	0.000102	0.000567	0.048484
0	0	0	0.002511	0.003224	0.000249
0.022868	0.024805	0.022867	0.438438	0.386754	0.342132
0	0	0	0.000184	0.001113	0.000309
0	0	2.5e-05	0.047707	0.041275	0.662796
0.006718	6.6e-05	0.079697	0.400607	0.001662	0.725916
0	0	0	3.4e-05	0.005599	0.025634
0.862543	0.260294	0.729135	0.710193	0.675497	0.643951
0	0	0	0.051073	0.024724	0.035385
0	0	0	9.7e-05	3e-06	0.286201
0	0	0.002163	0.000901	0.040528	0.242038
0	0	0	0.000607	0.000239	0.085831
0.077726	0.000345	0.150458	0.014508	0.844152	0.923766
0	0	0	0.003165	0	0.120933
0	0	1e-06	7.4e-05	0	0.007463
0	0	0.000358	0.000968	0	0.109864
0.012819	0.000265	0.040105	0.211028	0.544701	0.505295
4.7e-05	0	0.003592	7e-06	0.019546	0.052012
0.00113	0.019572	0.169655	0.040639	0.000328	0.081657
0.001243	0	0.00119	0.006347	0.091887	0.374108
0.001089	0.425175	0	0.515179	0.007722	0.675153
0.110534	0.005879	0.078911	0.35512	0.725722	0.225371
0	0.668521	1e-06	0.000597	0.00024	0.789244
0.003919	0	0.014095	0.023829	0.070174	0.973639
0.040314	0.013167	0.266256	0.517616	0.752631	0.001357
0	0.312916	0	0.01345	0.001357	0.708883
0	0	0	0.101944	0.48989	0.200698
0	0.006775	0	0.05384	0.160629	0.879215
0	0	0	0.574458	0.209254	0.261803
0.068194	0.006554	0.006937	0.788035	0.011308	0.001004
0.172281	0.054355	0.30478	0.160622	0.465961	0.356797
0.030549	0.217374	0.170392	0.840804	0.280705	0.060743
1.6e-05	1.1e-05	0.187345	0.11873	0.908764	0.489533
0	0	0	0.233198	0.781677	0.401475
0.690635	0.000463	0.007526	0.91175	0.152209	0.124312
0	0	0	0.540529	0.767504	0.595818
0.003611	0	0.03906	0.028722	0.098992	0.057491
6.1e-05	0	0	0.042837	0.054135	0.943782
0.106381	0.053449	0.004193	0.60877	0.027288	0.007403
0	0	0	8.9e-05	8e-06	8e-06
0.174807	0.001096	0.109175	0.364037	6.7e-05	0.189428
0.397159	0.013969	0.801253	0.937608	0.689436	0.634278
0.375319	0.184591	3e-05	0.104145	0.417207	0.433658
0.011082	0.518661	9.1e-05	0.427529	0.525058	0.717124
0	0	0	0	0	0
0	3e-06	0.003546	0.117291	0.071387	0.314069
0	0	0	0.963485	0.538955	0.975833
0.091541	0.18364	0.503787	0.505337	0.5216	0.235324
0.930092	0.002617	0.195132	0.220038	0.345524	0.886335
0.453164	0.015061	0.404177	0.073991	0.113396	0.211519
1e-06	0.0001	1e-06	0.041081	0.489369	0.019022
0.081051	0	0.000114	0.92078	0.861251	0.441571
0.198731	0.000845	0.003187	0.300327	0.528865	0.516379
0.921619	0.009003	0.328365	0.07013	0.280115	0.094707
0.378717	0.595228	0.145294	0.565466	0.256552	0.503117
0.008823	0.750347	0.004814	0.572066	0.97607	0.427663
0	0	0	0.003511	0.000846	0.000846
2e-06	0	0	0.513788	0.023883	0.881684
0.022339	0	0.069578	0.830545	0.029067	0.197813
0.001793	0.020024	0.544375	0.272101	0.664704	0.222274
0.257974	0	0.000454	0.03566	0.045323	0.358663
0.026576	0.197877	0.097137	0.347019	0.00032	0.283786
0.109085	0.161955	0.114486	0.413027	0.066909	0.508832
0.012579	0.225596	0.02349	0.713434	0.510209	0.541478
1.4e-05	0.677201	0.003505	0.000408	0	0.184723
0.655691	0.979491	0.760093	0.606275	0.195753	0.620607
0.160044	0.048702	0.022663	0.565466	0.503081	0.503117
2e-06	0	8e-06	0.052771	0.359924	0.148382
0.663945	7e-06	0.010356	0.702159	0.819315	0.054341
0	0	0	0.091496	0.145358	0.745714
0.43234	0.000301	0.212041	0.771052	0.526022	0.076847
0	0	0	0.360326	0.093538	0.953454
0.135516	0.018212	8e-06	0.768193	0.296357	0.920498
0	0	1e-06	0.079553	0.014973	0.000502
0	0	1e-06	0.325445	0.903062	0.302794
0	0	0	0.255987	0.633411	0.702326
0	0	0	7e-06	2e-06	0
6e-06	2.4e-05	1e-05	0.236473	0.171837	0.171867
0	0	0	0.231899	0.563558	0.187527
0.589569	0.786233	0.008443	0.75851	0.617761	0.021054
0.339452	0.228506	0.885125	1	0.104365	0.7923
0.007612	0	4.3e-05	0.106418	0.771853	0.816182
0.023723	0.029453	0.046856	0.565466	0.503081	0.503117
1e-06	0	0.003722	0.686947	0.659473	0.961424
0	0.025106	0	0.200729	0.079685	0.253534
0.4913	0.00111	0.308102	0.211667	0.928449	0.763046
0.000288	0	0.818201	0.458613	0.445946	0.561881
0.106331	0.721393	0.678389	0.312217	0.556814	0.461062
0	0.253449	0	0.2812	0.000374	0.870825
0.705416	0.144332	0.002988	0.242897	0.053365	0.832417
0.086968	0.048469	0.110739	0.293905	4e-05	0.994666
0.384469	0.000851	0.063931	0.73744	0.336024	0.336063
0.120031	2e-06	0.516066	0.01527	0.549982	0.543979
0.018276	0	0.710015	0.491822	0.00034	0.093671
0.116345	0.001157	8.6e-05	0.031661	0.012207	0.052936
2e-06	0.528999	0.133304	0.144401	1.3e-05	0.00326
0.069021	0	0.050642	0.861972	0.134877	0.032209
0.006146	0	0.272253	0.379048	0.000766	0.021313
0.010213	1e-06	0.900948	0.67788	0.140464	0.053636
0.003235	0	1e-05	0.568906	0.040654	0.052369
0.001491	0	0	0.22006	4e-05	0.311298
0	0	0	0.261341	0.000219	0.045913
0.000589	0	0	0.055688	0.00233	0.354764
0	0.981234	2.5e-05	0.059574	0.123537	0.271821
1e-06	0.001647	4.4e-05	0.226763	5e-06	0.267578
8.5e-05	0.004405	0.002042	0.055615	1e-06	0.000315
1e-05	0	0.019719	0.0001	2.2e-05	0.007511
0.000283	0	0.02994	0.131611	1.7e-05	0.006602
0.000143	0.844251	0	0.014173	0.001623	0.386482
0.020627	0	0.036204	0.03656	4e-06	0.103039
0.054038	4e-06	0.037296	0.29175	0.000525	0.343401
0.031635	0	1e-05	0.34624	0.002175	0.041548
8e-06	0.577442	9e-06	0.154776	0.345912	0.201869
0	0	0	0	0	0
0.000282	0.003789	1e-06	0.049261	0.127759	0.255088
0.016164	0.850185	0.007885	0.103794	0.005172	0.377999
2.4e-05	0.227172	0.04079	0.297155	0.00083	0.006128
5e-06	6e-06	0.004608	0.028395	0.001592	0.286572
0	0	0	0	0	0
1e-06	1.9e-05	0.004837	0.009018	0.000293	0.037013
0.210069	0	0.036056	0.010577	5.9e-05	0.046957
0.086301	0.0907	0.005753	0.062963	1e-06	0.002152
6.6e-05	0.180426	9.8e-05	0.191564	0.002414	0.109375
0.034255	0.146447	0.495013	0.825804	0.099536	0.017869
5e-06	9.9e-05	3e-06	0.000818	0.001994	0.000325
0.003443	3e-06	0.657453	0.015205	1.5e-05	0.007078
0.00271	0	1e-06	0.192394	5e-05	0.010276
0.235144	5e-06	0.000494	0.982542	0.00149	0.008647
0.017316	0.363636	0.008658	0.320387	0.725472	0.276099
2e-06	0.003955	0	0.039233	3e-06	0.004738
0	0	0	3e-06	0	1e-06
0.309094	0	1e-06	0.048807	0.007632	0.034359
0.012295	0.15711	1e-06	0.006033	0.012619	0.258408
0	0.330184	0.09565	0.074835	3.1e-05	0.215725
9.9e-05	0	0.97066	0.27449	0.000797	0.10797
2e-06	0.001974	0	0.008774	0.815326	0.506083
0.000335	0.495013	0.000223	0.044887	0.410193	0.535098
0.000401	0.177177	5.2e-05	0.117956	0.009074	0.138036
0.786049	0	0.249975	0.681389	0.452166	0.421174
0.084373	0.084257	0.001497	0.00587	0	0.01706
0.017316	0.008658	0.025901	0.320387	0.139135	0.276099
0.745562	1e-06	0.023633	0.427308	1e-06	0.57365
0.05826	0	1.4e-05	0.006945	1.2e-05	0.000154
0.116938	0	9e-06	0.233084	0.00066	0.070099
0.006392	0.657931	3e-06	0.040529	0.000398	0.000363
0.725637	0	0	0.074211	0.001307	0.042787
5e-06	0.293675	0.101772	0.03812	0	0.045982
0	0	0.00033	1.1e-05	0	0
0.257576	0	0.016274	0.106419	1e-05	0.262891
0.009843	0	0.00016	0.099942	1.2e-05	0.013271
0	0	0	0	0	0
4.3e-05	4.3e-05	4.3e-05	0.044572	0.004418	0.029517
0.066253	0	0.040093	0.153876	0.000117	0.389777
0.001559	0.257846	0	0.007027	2e-06	3.2e-05
0.004326	0.324397	0.122903	0.298699	0.638318	0.330789
0.023572	0	0.103323	0.263232	9.2e-05	0.102501
0.008658	0.025901	0.008658	0.320387	0.139135	0.276099
0.564485	4e-06	0.649267	0.004121	1e-06	0.035787
0.000621	0	0	0.145899	0.003757	0.001191
0.000138	0.881931	7e-06	0.336112	0.001138	0.058328
0.124329	0.02273	0.001208	0.046133	7.9e-05	0.00796
0.000334	0.612864	0.074756	0.779419	0.021876	0.093399
5.8e-05	0	0	0.387374	0.632941	0.179192
6.6e-05	1e-06	0	0.082433	0.002228	0.041545
0	0.01822	0	0.191094	0.733855	0.091601
0.477132	0.000188	0.013363	0.562679	0.03775	0.119118
0.076547	4e-06	0.250851	0.606462	0.01813	0.381358
0.822013	0	0	3.1e-05	0.044053	0.41236
0	0	0.009648	0.051305	0.017609	0.012499
0	0	0.00089	0.06474	0.000261	0.344328
0.143734	0.002845	0.309124	0.638479	0.71509	0.171576
0.012074	2e-06	1	0.740836	0.811684	0.003005
0	0	0	0.879249	0.003365	0.543521
0	0	0	0.205475	0.229042	0.462463
0	0	0	0.2884	0.901966	0.338323
0	1e-06	0	0.012149	0.944686	0.4711
0	0	0	0.041017	0.090404	0.00014
0	0	0	0.298827	0.008838	0.735123
0	0	0	0.007173	0.001227	0.000937
0	0	4e-06	0	0.020028	0.026496
0	0	5.8e-05	0.069218	0.089767	0.02301
2e-06	0	0	0.000389	0.999337	0.202886
0	0.030891	5e-06	0.000336	0.028282	0.735416
0.809544	0	0.000709	0.468461	0.996131	0.109907
0.566104	0.231751	0	0.370195	0.431076	0.21907
1e-06	0	0	0.165402	0.128804	0.003406
0	0	0	0	0	0
0	0	0	4.6e-05	1e-06	0.323722
0.108619	0	0.001037	0.100823	0.581596	0.917577
0	0	0.001399	0.327196	0.400804	0.040445
0	0	0.004073	0.015941	0.079317	0.856928
0	0	0	0	0	0
0	0	0.000294	0.005468	0.007841	0.105879
0	0	2e-05	2.3e-05	0.156351	0.260589
0.508678	0	0	0.004549	0.000988	0.003624
3e-06	0	0	0.189034	0.665136	0.548597
0.182253	1e-06	0.618087	0.582214	0.394764	0.072215
0	0	0	0.000315	0.065517	0.002161
0.006531	0	0.313182	0.000118	0.035664	0.019892
2.2e-05	0	0	0.121422	0.011907	0.067403
0.178134	0	0.000329	0.751073	0.04062	0.028725
0.00408	0.015477	0.015477	0.290368	0.378339	0.37164
0	0	0	0.000158	0.005223	0.005421
0	0	0	0	1e-06	1.3e-05
0.002056	0.023221	0	0.002476	0.143722	0.174113
0.067215	0	0	2.8e-05	0.315658	0.397742
0	0	0.000849	0.027739	0.068349	0.470101
0	0.640103	0.75305	0.331452	0.481136	0.979559
0	0	0	0.003119	0.000805	0.449166
2.7e-05	0	4e-06	0.033719	0.207717	0.781557
9.6e-05	3e-06	3.8e-05	0.129734	0.131889	0.325482
0.000113	0	0.121231	0.031946	0	0.304844
0.484376	0	0	9.9e-05	0.000228	0.085945
0.005712	0.015477	0.015477	0.290368	0.312225	0.37164
2e-06	0	0.000942	0.754913	0.00396	0.22306
0.009073	0	0	0.000279	0.028425	0.000612
0	0	0	0.115264	0.893161	0.453669
0.033609	0	0	0.002437	0.278523	0.000739
0	0.000145	0	0.004959	0.722175	0.252632
0	0	0.003699	0.002912	0.000378	0.379819
0	0	0	0	0	0
0	0	6e-06	0.018322	0.034833	0.553667
0	0.093824	0	0.010574	0.062482	0.050509
0	0	0	0	0	0
2e-06	2e-06	2e-06	0.034681	0.043341	0.073382
0	0	0.000774	0.080958	0.218133	0.276868
0.000378	0	0	1.2e-05	0.002143	1.3e-05
0.014263	3.6e-05	0.110967	0.370488	0.238746	0.578171
0.67033	0.672977	0.008876	0.374167	0.166384	0.591343
0.000136	0.015477	0.015477	0.290368	0.312225	0.37164
3.8e-05	0	0.509361	8e-06	0.002897	0.226133
0	0	0	0.04542	0.692423	0.003079
1.9e-05	0	0	0.520854	0.232586	0.328469
0.200311	0	0	0.000235	0.118663	0.014431
0.000404	1e-06	0.024367	0.931456	0.163718	0.249712
0	0	0	0.539006	0.000721	0.714629
0	0	0	0.002595	0.550729	0.272472
0	0	0	0.215043	1.6e-05	0.401584
0.819942	0.037187	0.083232	0.699743	0.152184	0.205013
0.853809	0.957046	0.599976	0.236721	0.791278	0.952705
0	8e-06	0	0.574019	0.000245	0.036067
0	0.000204	0	0	0.010866	0.7248
0.298051	0	0	0.001547	0.127592	0.429546
0.007473	0.000638	0.025064	0.619607	0.543308	0.000815
0	1e-06	0.142323	0.000145	0.185839	0.992294
0	0	0	0.035559	0.001073	0.097179
0	0	0	0.002989	0.009277	0.682242
0	0	0.000255	0.954938	0.116445	0.163529
0	5e-05	0	0.83722	0.463986	8e-06
0	0.032683	0	0.167063	0.000231	0.391036
0	0.00247	0	0.666348	2.3e-05	0.004355
0	0	0	0.0018	0.000103	0.084853
0	0	0.000245	0.232145	0.000305	0.060101
2.2e-05	0	0	0.426712	0.108186	0.038444
0	0	0	0.960687	0	0.632831
0.779575	0	0	0.005207	0.078419	0.010479
0.692534	0	0.197485	0.000344	0.094965	0.516596
0.000209	0.014262	0	0.94074	0.434473	0.001505
0	0	0	3e-06	0	0
0	0	0	0.371972	2e-06	0.001546
0.186923	0.00047	0	0.757273	0.192286	0.724998
0	0.062596	3e-06	0.069697	0.034855	0.095085
5e-06	0.028127	0.125586	0.2229	0.033957	0.871116
0	0	0	0	0	0
0	0	0.000115	0.063924	0.005342	0.192601
0	0	0	0.223761	0.000226	0.560148
0.107452	0.175773	0	0.854313	0	0.011338
0.000131	1.6e-05	0	0.277635	0.113044	0.875261
0.358664	0.001315	0.000268	0.082303	0.954531	0.128561
0	1e-06	0	0.015394	0.02798	0.007118
0.004648	0	0	0.372184	3.2e-05	0.051909
0.000215	0	0	0.465694	0.001106	0.172927
0.496952	4.2e-05	1e-06	0.091956	0.026384	0.056615
0.103963	0.555248	0.021494	0.484288	0.506138	0.43674
0	0.434958	0	0.912633	0	0.01151
0	0	0	0.00049	0	0.000109
0.012041	0	0.172113	0.867155	0.646766	0.383221
0.09392	0	0	0.169422	0.64555	0.086584
0	4.7e-05	0	0.385567	0.000519	0.136702
1e-06	0	0	0.00124	0.101068	0.324355
1e-06	0.210317	0	0.128272	0.01333	0.278125
0.000968	0.100422	0	0.243426	0.544932	0.584628
0.000984	0.293424	7e-06	0.501988	0.095162	0.431736
0.006111	0.230105	0	0	0	0.10707
0.040959	0.760976	0	0.122472	1e-06	0.216162
0.071736	0.021125	0.017579	0.484288	0.291551	0.43674
0.002494	0	1e-06	0.020111	4.7e-05	0.062008
0.029283	0	0	0.186883	0.000574	0.003068
0	0	0.001115	0.007435	0.005712	0.955249
0.004587	0	0	0.66223	0.010037	0.002572
0	0	2e-06	0.456958	0.054441	0.573489
0	0.000121	0	0.71376	1e-06	0.709834
0	0	0	0	0	0
0	0	0	0.405958	2.3e-05	0.15371
0	0	0.134361	0.191177	2e-06	0.115411
0	0	0	0	0	0
2e-06	2e-06	2e-06	0.161161	0.034964	0.119438
0	0	0	0.229712	0.002536	0.06052
0	0.465831	0	0.12426	1e-06	5.1e-05
0.042298	0.201647	0.003179	0.816883	0.488391	0.68556
0.638203	0	1e-06	0.077299	0.005416	0.950144
0.020853	0.018051	0.019282	0.484288	0.291551	0.43674
0.002958	0	0	0.089687	0	0.488206
0	0	0	0.165848	0.180607	0.007731
0.000959	2.3e-05	0	0.265908	0.058976	0.506337
0.806695	0	0	0.772309	5e-06	0.025481
0.004387	0.511083	0.000213	0.380394	0.133139	0.349602
0	0.003669	2e-06	0.369827	0.020478	0.953287
0	0	0	0.179597	0.063351	0.673235
0	0.012736	0	0.377343	0.00138	0.701558
0.938373	0.000577	0.483648	0.845694	0.135671	0.270885
0.975151	0	0.000489	0.01236	0.394085	0.688972
0	0	5e-06	0.004703	2e-06	0.068159
0	0	0.065422	0.154058	0.010452	0.154725
0.052928	3e-06	0.478028	0.815311	0.627784	5.9e-05
0	0	0	0.085775	2.2e-05	0.055199
0	0	0	0.457139	0.184567	0.00493
0	0	0	0.301468	0.027218	0.079089
0	0	0	0.6604	0.055409	0.008107
0.525746	0.544953	0	0.61264	0.001722	1e-06
0.794346	0.034595	3.5e-05	0.56933	0.663791	0.024818
0.161397	3.4e-05	0.001857	0.468156	0.410584	0.409641
6.9e-05	0	0.01096	0.005026	0.764204	0.559398
0	0	0	0.810634	0.404375	0.598291
0.007075	0.536475	0	0.337082	0.037368	0.001702
0	0	0	0.575328	0.352303	0.027515
0	0	0.968869	0.183026	0.02215	0.000354
0	0	0	0.250755	0.004261	0.08676
0.264899	0.902159	0	0.925215	0.010092	6.9e-05
0	0	0	3e-06	1.1e-05	0.000231
1e-06	0.033308	0	0.765533	0	0.001533
0.025585	0.403984	0.085092	0.608415	0.446634	0.141607
0.294157	0.091521	1.8e-05	0.425344	0.193702	0.632776
0.033144	4.5e-05	0.000307	0.191019	0.633157	0.229561
0	0	0	0	0	0
0	0	0.000722	0.059668	0.076986	0.562044
0	0	0	0.203735	0.214297	0.113308
0.00068	0.059765	0.000685	0.697416	0.762573	0.836474
0.035583	0.9987	3.9e-05	0.727389	0.147645	0.142929
0.021172	0.100636	0.543032	0.202359	0.056876	0.442573
1e-06	0	0	0.014288	0.560834	0.05579
2e-06	0	0.002537	0.287036	0.492717	0.500221
0.488647	0	0	0.835912	0.654867	0.635793
0.838035	1e-06	0.019898	0.217686	0.300028	0.175027
0.552632	0.737281	0.001754	0.480984	0.216748	0.589795
0.189048	0.000108	0	0.529217	0.5819	0.449615
0	0	0	0.00049	0.001027	0.00616
0	0	0	0.650328	0.00136	0.162263
1e-06	0.00033	0	0.160447	0.003365	0.003779
0.119705	0.112368	0.165433	0.926957	0.37519	0.00509
5e-06	0	0.005188	0.227552	0.004156	0.010108
0.166249	0.079866	7e-06	0.111079	1.5e-05	0.025753
0.245401	0.759297	0.000319	0.213308	0.02828	0.14108
0.030803	0.070128	0.00135	0.464726	0.539223	0.867797
0	2e-06	0.004063	0.003408	0	0.005008
0.059784	0.010264	0.005779	0.115299	0.280279	0.433955
0.242105	0.000439	0.016463	0.480984	0.509712	0.589795
0	0	6e-06	0.26979	0.567476	0.003526
0.883268	0	0	0.15885	0.883291	0.367686
0	0	0	0.469043	0.024161	0.047341
0.003556	0.116139	2e-06	0.480161	0.248373	0.582051
0	0	0	0.871011	0.011669	0.093011
0.884239	0.414629	1.2e-05	0.473016	0.43507	0.12684
0	0	0	0.000288	0.019911	0.057734
0	0	0	0.981691	0.513951	0.00746
0	0	0	0.921874	0.26199	0.230467
0	0	0	0	2e-06	2.4e-05
3e-06	3e-06	3e-06	0.1534	0.180445	0.268577
0	0	2e-06	0.78923	0.243101	0.003223
0.18925	0.02575	0	0.134876	0.892586	0.329968
0.500034	0.870732	0.389191	0.713674	0.051571	0.885225
0	0	7.7e-05	0.442983	0.433749	0.114145
0.000877	0.016463	0.000439	0.480984	0.509712	0.589795
0	0	0.063361	0.10746	0.989635	0.145493
0	0	0	0.752113	0.013243	0.786246
0.483832	0.145467	0.00049	0.560552	0.73911	0.529773
0	0	0.00343	0.664514	0.165843	0.302967
0.354328	0.511779	0.18762	0.574322	0.583571	0.780399
0	0	0	0.682163	1.4e-05	0.263661
0.090968	0	0	0.952331	0.005121	0.057951
0.751414	0.154284	0	0.824212	0	0.250833
0.056232	1e-06	0.053701	0.990018	0.345235	0.43736
0.001172	0	0.494593	0.061675	0.386939	0.151011
0	0	6e-06	0.026247	0.001686	0.598005
0.000936	0.001695	0.365815	0.551415	0.293311	0.001019
0.002739	0.013194	0	0.106482	0.456828	0.760814
0.012255	0	0	0.003036	5e-06	0.095773
0	0	0	0.001941	3.2e-05	0.967108
0.155835	0	0	0.000153	0.003711	0.126051
0	0	0	0.005358	0.65068	1e-05
0	0	0	0.023177	3e-06	0.323954
0	0.07148	0	0.000648	0	0.007629
0	0	0	0	0	0.15754
0.174754	0	0.231834	0.000738	2e-06	0.144009
0	0	0	2e-06	0.001968	0.03541
0.130033	0	0.935338	0	0	0.460526
0	0	0	0.015594	0.000958	0.013475
0	0	0	0.002846	0.000526	0.85237
2e-06	4e-06	0	0.062761	0.914162	0.001008
0	0	0	0	0	0
0	0	0	0	0.960067	0.018315
0.000111	0	6.8e-05	0.029928	0.045431	0.612229
0	2e-05	0.871097	0.023052	0.000632	0.169623
0	0.282595	0.261447	0.005776	0.006439	0.823107
0	0	0	0	0	0
0	0	0.000577	0.003425	0.001248	0.193659
0.003143	0	0.758663	0	1e-06	0.83055
0	0.003015	0	2.4e-05	0	0.032969
0	0	0	0.013554	0.0059	0.980877
0.000854	4e-06	0.033994	0.896141	0.543112	0.143137
0	3.8e-05	0	0.000143	0.00429	0.00711
0	0	0.084886	0	0	0.141105
0	1e-06	0	0.019317	2.1e-05	0.218481
0.295088	0.000242	0.000181	0.853593	0.006881	0.055818
0.065626	0.188973	0.030341	0.265642	0.753656	0.435948
0	0.000806	0	0	0	0.069074
0	0	0	0	0	0.00012
0	0	1e-06	2e-06	0.019195	0.646309
0	0	0	0	0.02437	0.073664
0	3e-06	0	0.000153	2e-06	0.107171
0	0	0.000347	0.002454	0.000512	0.294749
0	3.4e-05	0	0.000664	0.206052	0.222153
2e-05	0.001152	1.1e-05	0.017826	0.917387	0.526682
0.000111	0.978013	0.000102	0.074525	0.035904	0.472731
0.006846	0.28986	0.028721	0.560179	0.0018	0.083614
0	0.103788	0	2e-06	0	0.335024
0.047369	0.028444	0.019914	0.265642	0.218571	0.435948
0.000678	0	0.900497	0.093164	1e-06	0.04749
0.000426	0	0	9e-06	8e-06	0.005706
0.007436	0	2.5e-05	0.000268	1.3e-05	0.757161
0	0	0	5.9e-05	0.000124	0.007992
2.2e-05	0	0	3e-06	0.000312	0.886013
0	0	0.611841	2.8e-05	0	0.976659
0	0	0	0	0	0
0.00196	0	0.773732	0.000123	0	0.128055
0.564735	0	1e-06	6e-06	0	0.364709
0	0	0	0	0	0
3e-06	5e-06	4e-06	0.026234	0.01415	0.117945
0.087727	0	0.959857	0.001282	2.1e-05	0.048168
0	0.000681	0	0	0	0.000341
0.006007	0.002802	0.045697	0.239765	0.745441	0.724139
0	0	0.548817	0.022828	0.000136	0.822218
0.021023	0.021581	0.022773	0.265642	0.218571	0.435948
0	0	0.000233	0	0	0.727551
0.001977	0	0	0.000319	0.001893	0.037912
0	0	0	0.129784	0.006174	0.627227
0	0	0	0	0	0.157628
0.000125	0.064284	0.009693	0.595867	0.056223	0.365242
0.00024	0.009194	0	0.188771	0.23323	0.947199
0	0.962441	0	0	0.00012	0.978713
0	0	0	0.021698	0.122753	0.792819
0.136409	0.000614	0.702346	0.474494	0.081835	0.268992
0.010629	0	0.036797	0.610754	0.152706	0.646217
0.011283	0	0.746632	0.876285	0.746741	0.000769
0	0	0	0.566234	0.015154	0.46305
0	0	0	0.443356	0.124801	0.062452
0	0	0	0.608703	0.594994	0.626072
0	0	0	0.046095	0.777769	0.077215
0	0	0	0.084573	0.132965	9e-06
0	0	0	0.511453	0.005345	0.199137
1e-06	0	2e-06	0.030323	0.000853	0.021705
0	0	0.000162	1e-06	0.012744	0.332556
0	7.9e-05	0	0.190872	0.050522	0.324826
4.4e-05	0	0	0.002973	0.757522	0.020475
0	1e-06	0	0.00552	0.01284	0.293069
0.324312	0	0.005698	0.775643	0.718471	0.0044
0.044806	9.4e-05	0	0.792289	0.680468	0.752674
1e-06	0	0	0.26237	0.176493	0.000577
0	0	0	0	0	1e-06
5.3e-05	0	0	0.003274	3.6e-05	0.016569
0.186703	0	0.004774	0.166167	0.472477	0.463007
1e-06	0	9e-06	0.592812	0.310232	0.367324
0	0	0.000426	0.033611	0.069773	0.7029
0	0	0	0	0	0
0	0	0.000374	0.010539	0.007097	0.232049
0	0	0	0.000541	0.095653	0.831108
0.74448	0	0	0.03031	0.000605	0.117928
4.9e-05	0	0	0.358454	0.519647	0.726749
0.511717	0	0.913305	0.431416	0.480399	0.171442
0	0	0	0.000905	0.058251	0.010189
0.093907	0	0.0429	0.001709	0.021237	0.348798
6.5e-05	0	0	0.274807	0.009536	0.406958
0.199752	0	0.00041	0.589921	0.0368	0.067512
0.017082	0.000174	0.000174	0.331358	0.389805	0.457766
0	0	0	0.00392	0.00279	0.260859
0	0	0	3e-06	1e-06	0.00025
1.2e-05	2e-06	0	0.0192	0.281146	0.995742
0.247079	0	0	0.000414	0.480794	0.041833
0	0	0.017837	0.091438	0.042611	0.054494
0.000188	0.034025	0.130791	0.691972	0.810952	0.149712
0	0	0	0.008268	0.001821	0.165195
4.8e-05	0	6e-06	0.05699	0.244554	0.44474
0.000237	3e-06	2.2e-05	0.177693	0.121354	0.537556
1.7e-05	0	0.008489	0.015937	0	0.047945
0.874051	0	0	0.000881	0.000146	0.551605
0.025129	0.000174	0.015637	0.331358	0.305675	0.457766
[truncated: 2,372 more rows]
